# Supplementary material for: Factors Driving Bacterial Microbiota of Eggs from Commercial Hatcheries of European Seabass and Gilthead Seabream
Source: Microorganisms. 2021 Nov 1;9(11):2275. doi: 10.3390/microorganisms9112275 (PMC8619918; doi:10.3390/microorganisms9112275)
Supplement: Supplementary file 1 [file microorganisms-09-02275-s001.zip]

Archive with 5 entries (5 files):
- Supplementary Table S1.xlsx
- Supplementary Table S2.xlsx
- Supplementary Table S3.xlsx
- Supplementary Table S4.xlsx
- Supplementary Table S5.xlsx
