# Supplementary material for: Factors Driving Bacterial Microbiota of Eggs from Commercial Hatcheries of European Seabass and Gilthead Seabream
Source: Microorganisms. 2021 Nov 1;9(11):2275. doi: 10.3390/microorganisms9112275 (PMC8619918; doi:10.3390/microorganisms9112275)
Supplement: Supplementary file 1 [file microorganisms-09-02275-s001.zip › Supplementary Table S1.xlsx]

## Sheet: Suppl. Table 1
Supplementary Table 1. The number of raw, merged and filtered sequence reads obtained for each sample.
Sample code	Raw	Merged	Filtered
S1.SA.BW1	182976	58321	47430
S1.SA.BW2	273864	94819	93145
S1.SA.BW3	194618	66906	65710
S1.SA.BW4	172726	55694	48608
S1.SA.E.AD1	428770	93601	59729
S1.SA.E.AD2	453922	91638	39796
S1.SA.E.AD3	370906	66701	18475
S1.SA.E.AD4	513514	91089	22587
S1.SA.E.BD1	276288	63458	60768
S1.SA.E.BD3	409804	102355	71802
S1.SA.E.BD4	312384	62571	24965
S2.DL.BW1	315312	112852	112272
S2.DL.BW2	282592	97377	90039
S2.DL.E.AD1	341664	114582	99054
S2.DL.E.BD1	898676	250624	152112
S2.SA.E.AD1	417468	88571	42377
S2.SA.E.BD1	587762	94801	12005
S3.DL.BW1	465280	160457	159684
S3.SA.BW1	393080	142661	140717
S3.SA.BW2	395410	142335	140174
S3.DL.E.AD1	459410	103177	33342
S3.DL.E.BD1	350750	101883	76126
S3.SA.E.AD1	275378	61726	42560
S3.SA.E.BD1	580916	106257	31153
S3.DL.E.AD2	578726	188014	158173
S3.DL.E.BD2	628184	189525	145547
S3.SA.E.AD2	616148	104751	17497
S3.SA.E.BD2	522126	86257	12159
Average	417809	106893	72071.6
Total (millions)	11.6987	2.993	2.01801
