# Supplementary material for: Factors Driving Bacterial Microbiota of Eggs from Commercial Hatcheries of European Seabass and Gilthead Seabream
Source: Microorganisms. 2021 Nov 1;9(11):2275. doi: 10.3390/microorganisms9112275 (PMC8619918; doi:10.3390/microorganisms9112275)
Supplement: Supplementary file 1 [file microorganisms-09-02275-s001.zip › Supplementary Table S2.xlsx]

## Sheet: Supplementary table 2. Relative
Supplementary table 2. Bacterial composition and their relative abundance in each sample. 294 OTUs were selected based on their representation at > 1% abundance in the 28 samples studied. NA means the data on the specified taxonomy level was not available in the database.
OTU	Kingdom	Phylum	Class	Order	Family	Genus	Species	S1.SA.BW1	S1.SA.BW2	S1.SA.BW3	S1.SA.BW4	S1.SA.E.AD1	S1.SA.E.AD2	S1.SA.E.AD3	S1.SA.E.AD4	S1.SA.E.BD1	S1.SA.E.BD3	S1.SA.E.BD4	S2.DL.BW1	S2.DL.BW2	S2.DL.E.AD1	S2.DL.E.BD1	S2.SA.E.AD1	S2.SA.E.BD1	S3.DL.BW1	S3.SA.BW1	S3.SA.BW2	S3.DL.E.AD1	S3.DL.E.BD1	S3.SA.E.AD1	S3.SA.E.BD1	S3.DL.E.AD2	S3.DL.E.BD2	S3.SA.E.AD2	S3.SA.E.BD2
OTU1	Bacteria	Cyanobacteria	Oxyphotobacteria	Chloroplast	NA	NA	NA	0.01	0.01	0.01	0	7.39	0.14	0	0	0.02	0.04	0	0	0.01	0	0.36	0.27	0	21.55	7.17	12.21	19.53	30.81	0	0	20.91	77.46	1.89	0
OTU2	Bacteria	Cyanobacteria	Oxyphotobacteria	Chloroplast	NA	NA	NA	0	0.02	0	0	0.62	0.77	7.81	4.02	1.89	0.98	1.01	7.37	0	31.17	0.98	4.01	17.3	0.56	6.25	7.32	11.86	8.25	0	9.01	2.99	0.31	20.42	8.08
OTU3	Bacteria	Proteobacteria	Gammaproteobacteria	Alteromonadales	Alteromonadaceae	Glaciecola	NA	4.11	16.2	10.66	10.17	0	0.72	0	1.15	1.22	0.72	0.5	0.92	10.59	0.5	0.36	1.61	2.72	14.61	3.65	12	3.63	0.96	0	0.33	0	0	1.08	0
OTU4	Bacteria	Proteobacteria	Gammaproteobacteria	Alteromonadales	Shewanellaceae	Psychrobium	uncultured bacterium	0.07	0	0.32	1.39	10.79	1.33	11.27	0.59	29.04	30.33	3.52	0	0	0	0.04	0	0	0	0	0	0	0	0	0	0	0	0	0
OTU5	Bacteria	Proteobacteria	Alphaproteobacteria	Rhodobacterales	Rhodobacteraceae	Pseudophaeobacter	NA	10.65	11.37	10.6	10.27	0.48	0.68	0.88	1.34	1.11	1.08	0.69	0.74	0.11	0	1.21	0.41	0	0.23	6.71	4.59	4.56	0	0	0	0	0.01	0.85	3.34
OTU6	Bacteria	Bacteroidetes	Bacteroidia	Flavobacteriales	Flavobacteriaceae	NA	NA	3.16	13.59	5.05	8.17	0.05	0.58	0	0.31	0.62	0.97	1.81	0	0	1.63	0.21	2.29	0.91	0	15.67	3.81	2.04	2.3	0	3.16	0.67	0	2.52	2.11
OTU7	Bacteria	Epsilonbacteraeota	Campylobacteria	Campylobacterales	Arcobacteraceae	Arcobacter	uncultured Arcobacter sp.	0	0	0.02	0.43	0	0	1.18	31.24	0	0.62	27.21	0	0	0	0	0	0	0	0	0	0	0	0	0	0	0	0	0
OTU8	Bacteria	Bacteroidetes	Bacteroidia	Flavobacteriales	Flavobacteriaceae	Pseudofulvibacter	uncultured bacterium	7.05	0.06	0.16	1.28	2.16	1.85	0	0	3.11	0.08	0.87	0	20.49	2.34	17.74	0.19	0	0.16	0	0	1.19	0	0	0	0	0	1.04	0
OTU9	Bacteria	Bacteroidetes	Bacteroidia	Flavobacteriales	Crocinitomicaceae	Salinirepens	uncultured marine bacterium	12.7	1.92	4.48	0.08	4.19	3.03	7.02	0.85	9.54	4.82	1.31	0.9	0	0.72	0	0.23	0	0	1.33	1.72	0	0	0	0	0	0.11	0	3.74
OTU10	Bacteria	Proteobacteria	Alphaproteobacteria	Rickettsiales	Mitochondria	NA	NA	0	0	0	0	1.17	0.75	6.33	1.23	0.62	0.71	0.64	0	0	12.99	0.23	2.96	9.8	0.32	0.71	1.09	3.35	1.36	0	2.47	1.06	0.35	3.33	6.87
OTU11	Bacteria	Bacteroidetes	Bacteroidia	Flavobacteriales	Cryomorphaceae	uncultured	NA	4.34	0	16.03	12.56	0.2	0.63	0.62	0.31	1.16	2.6	0.97	0	0	1.17	0	0	0	0	2.03	1.47	0	0	0	0.69	0	0	1.09	1.45
OTU12	Bacteria	Proteobacteria	Gammaproteobacteria	Alteromonadales	Pseudoalteromonadaceae	Pseudoalteromonas	NA	0.6	0.76	1.12	1	9.65	1.74	5.17	1.48	5.24	4.69	1.39	0.65	0	0	0.44	0	0	1.68	2.45	0.71	1.05	1.16	1.27	0.95	2.09	0.44	0	0.9
OTU13	Bacteria	Proteobacteria	Gammaproteobacteria	Vibrionales	Vibrionaceae	Vibrio	NA	0.3	1.02	1.4	0.33	0.38	0.49	4.87	1.45	0.29	4.48	2.52	1.54	0.05	0	0.07	18.36	3.58	0.08	0.9	0.51	0	3.22	0	0.3	0.13	0.2	0	0
OTU14	Bacteria	Proteobacteria	Gammaproteobacteria	Thiohalorhabdales	Thiohalorhabdaceae	Granulosicoccus	museum specimen metagenome	0	0	0	0	0.58	2.55	0.31	0	0.23	0.2	0	0	0	0	0	0	0	0	0	0	0	0	21.28	12.72	0	0	0	0
OTU15	Bacteria	Cyanobacteria	Oxyphotobacteria	Chloroplast	Tetraselmis sp. CCMP 881	Tetraselmis sp. CCMP 881	Tetraselmis sp. CCMP 881	0	0	0	0	0.17	0.36	0.1	0.06	0.15	0	0.37	0.23	0	0	0.12	0.25	0	0.15	0.02	0	0	1.39	22.29	0	0.6	1.02	8.53	1.18
OTU16	Bacteria	Proteobacteria	Gammaproteobacteria	Vibrionales	Vibrionaceae	Photobacterium	NA	0	0	0	0	0	0	0	1.23	0	0	0	0	0	0	0	0.36	0	32.51	0	0	0.85	1.02	0	0	0.74	0.17	0	0
OTU17	Bacteria	Proteobacteria	Alphaproteobacteria	Rhodobacterales	Rhodobacteraceae	Tropicibacter	Tropicibacter phthalicicus	0.09	0.07	1.77	3	0	0	0	0	0	0.17	0	0	0	0	0	9.11	20.03	0	0	0	0	0	0	0	0	0	0	0
OTU18	Bacteria	Proteobacteria	Gammaproteobacteria	Vibrionales	Vibrionaceae	Vibrio	NA	0	0	0	0	0	0	0	0	0	0	0	25.69	0.03	0	0	0	0	0	0.83	0	0	0	0.03	0.3	0	0	0	0
OTU19	Bacteria	Proteobacteria	Gammaproteobacteria	Alteromonadales	Colwelliaceae	Colwellia	Colwellia meonggei	3.34	6.6	1.02	0.13	0.06	0.77	0.77	0	1.01	0.07	0	0.82	0.02	1.39	0.53	0	0	1.84	1.17	1.9	1.51	0	0	0	0	0	0	2.5
OTU20	Bacteria	Proteobacteria	Gammaproteobacteria	Pseudomonadales	Pseudomonadaceae	Pseudomonas	NA	0	0.01	0	0	0.08	0.66	0.28	0.12	0.11	0.22	0.35	0.17	0	3.48	2.13	0.52	1.55	0.27	0	0.25	1.39	2.73	1.64	0.84	3.84	0.23	1.9	1.81
OTU21	Bacteria	Proteobacteria	Gammaproteobacteria	Alteromonadales	Pseudoalteromonadaceae	Pseudoalteromonas	NA	0.39	0.31	0.35	0.31	1.87	1.8	1.48	0.48	0.79	1.12	0.8	0	0	0	2.72	0.49	0	0.04	1.62	0.01	0	0	1.25	0.8	5.96	0.1	0	0
OTU22	Bacteria	Proteobacteria	Alphaproteobacteria	Parvibaculales	PS1 clade	uncultured Pseudovibrio sp.	uncultured Pseudovibrio sp.	0	0	0	0.02	0.18	1.66	0	11.09	0.21	0	6.38	0	0	0	0.42	0	0	0	0	0	0	0	0	0	0	0	0.33	2.15
OTU23	Bacteria	Proteobacteria	Gammaproteobacteria	Alteromonadales	Colwelliaceae	Thalassotalea	NA	0.93	4.03	0.02	0	0	0.43	0	0	0.28	0	0	0.32	7.97	0.77	0.2	0.89	0.92	0.27	0	3.07	2.22	0	0	0	0	0.09	0	0
OTU24	Bacteria	Proteobacteria	Gammaproteobacteria	Thiotrichales	Thiotrichaceae	Leucothrix	uncultured gamma proteobacterium	0	0	0	0	0	0	0	0	0	0	0	0	0	0	0	0	0	0	0	0	3.85	4.7	5.91	6.01	1.02	0.1	0.43	0
OTU25	Bacteria	Proteobacteria	Gammaproteobacteria	Alteromonadales	Pseudoalteromonadaceae	Pseudoalteromonas	NA	0.13	0.11	1.46	2.75	2.04	0.28	0.89	1.22	0.96	1.65	1.19	0.38	0	0	1.62	0	0	1.28	1.33	0.76	0.15	0.11	0.71	0	0.64	0.14	1.53	0
OTU26	Bacteria	Proteobacteria	Alphaproteobacteria	Rickettsiales	Mitochondria	Pinus canariensis	Pinus canariensis	0	0	0	0	0.4	0.02	0	0	0	0	0	0	0	0	0	0	0	2.12	0.67	1.05	2.11	5.06	0.04	0	2.47	6.93	0	0
OTU27	Bacteria	Bacteroidetes	Bacteroidia	Flavobacteriales	Flavobacteriaceae	[Polaribacter] huanghezhanensis	NA	0.16	3.18	7.83	2.39	0	0.04	1.3	0	0.21	1.4	1.06	0	0	0	0.25	0	0	0	0	1.06	0	0	0	0	0	0	1.1	0
OTU28	Bacteria	Proteobacteria	Gammaproteobacteria	Alteromonadales	Colwelliaceae	Colwellia	Colwellia meonggei	2.2	3.84	0.55	0	0	0.94	0	0	0.83	0	0	0	0	1.17	0.09	0	0	1.8	0.8	0.77	0	2.75	0	0	0	0	0	2.75
OTU29	Bacteria	Proteobacteria	Gammaproteobacteria	Alteromonadales	Pseudoalteromonadaceae	Psychrosphaera	NA	2.14	0.34	0.14	0.01	6.44	1.64	0	0	4.79	0.3	0	0	0	0	0	0	0	0	0	0	0	0	0	0	2.05	0.18	0	0
OTU30	Bacteria	Bacteroidetes	Bacteroidia	Flavobacteriales	Flavobacteriaceae	NS3a marine group	NA	12.43	0	0.27	0	0.3	0.95	0	0	1.77	0	0	0	0	0.1	0	0	0	0	0	0	0.77	0.66	0	0	0	0	0	0
OTU31	Bacteria	Proteobacteria	Gammaproteobacteria	Vibrionales	Vibrionaceae	Vibrio	NA	0.24	0	0.05	0	0.95	1	0.37	0.36	1.23	0.31	0	0	0	0	0	0	0	0.16	0.27	0.48	0	0	0	0	10.54	0	0	0.44
OTU32	Bacteria	Proteobacteria	Gammaproteobacteria	Vibrionales	Vibrionaceae	Vibrio	NA	0.15	0.15	0.08	0.12	0.09	1.19	0	0.26	0.15	0.08	4.73	0	0.09	0	0.18	7.12	1.53	0	0	0	0	0	0	0	0	0	0	0
OTU33	Bacteria	Proteobacteria	Gammaproteobacteria	Vibrionales	Vibrionaceae	Vibrio	NA	0.19	0	0.06	0	0.38	0.93	0	0	0.76	0.27	0	0	0	0	0	0	0	0	0.7	0.69	0	0	0	0	11.37	0	0	0
OTU34	Bacteria	Proteobacteria	Gammaproteobacteria	Vibrionales	Vibrionaceae	Vibrio	NA	0.33	1.27	0.43	0.26	2.15	0.28	0.95	0.42	0.64	2.47	0	0	0	0	0.21	0.28	0	0.05	0	0.38	0	0.61	0	0	0.89	0	1.92	1.28
OTU35	Bacteria	Proteobacteria	Gammaproteobacteria	Thiotrichales	Thiotrichaceae	Leucothrix	uncultured gamma proteobacterium	0	0	0	0	0	0	0	0	0	0	0	0	0	0	0	0	0	0	0	0	0	3.6	4.25	2.39	0.84	0.1	2.25	0.86
OTU36	Bacteria	Proteobacteria	Gammaproteobacteria	Ectothiorhodospirales	Ectothiorhodospiraceae	uncultured	uncultured bacterium	0	0.02	0	0	0.83	3.21	0.84	0.19	0.33	0.12	0.28	0	0	0.21	0.7	0	0	0	0	0	0	0	4.82	2.52	0	0	0	0
OTU37	Bacteria	Proteobacteria	Gammaproteobacteria	Oceanospirillales	Saccharospirillaceae	Oleispira	NA	1.26	0.23	0.6	0.2	2.3	1.07	1.3	1.67	1.67	1.28	1.2	0	0	0	0	0	0	0	0	0	0	0	0	0	1.09	0	0	0
OTU38	Bacteria	Proteobacteria	Gammaproteobacteria	Oceanospirillales	Nitrincolaceae	uncultured	uncultured bacterium	0.44	0	2.68	1.66	0.09	0.04	0	0	0.09	0.31	0.44	0	6.08	0.97	0.24	0	0	0	0.37	0.44	0	0	0	0	0	0	0	0
OTU39	Bacteria	Proteobacteria	Gammaproteobacteria	Alteromonadales	Colwelliaceae	Colwellia	gamma proteobacterium UDC305	0	0	1.33	0.39	0	0	3.99	1.92	0	4.46	1.03	0	0	0	0	0	0	0	0	0.12	0	0	0	0	0	0	0	0
OTU40	Bacteria	Proteobacteria	Gammaproteobacteria	Alteromonadales	Alteromonadaceae	Glaciecola	NA	0.16	1.79	0	0.06	0	0.41	0.19	0	0.06	0	0.11	0.52	6.71	0.44	0.1	0	1.59	0	0.18	0	0	0	0	0.83	0	0	0	0
OTU41	Bacteria	Proteobacteria	Gammaproteobacteria	Oceanospirillales	Saccharospirillaceae	Oleispira	NA	0.76	0.61	0.26	0.41	1.35	0.98	0	0	0.62	0.39	0.15	0	0.02	0	1.19	0	0	0.04	1.33	0	0	0.42	0.53	1.46	0.86	0.01	0	1.56
OTU42	Bacteria	Proteobacteria	Gammaproteobacteria	Vibrionales	Vibrionaceae	Vibrio	NA	0.71	1.28	0.94	0.1	0.31	1.19	0.86	0	1.06	2.46	1.06	0	0.02	0	0	0	0	0	0.13	0.4	0	0	0	0	0	0	2.41	0
OTU43	Bacteria	Proteobacteria	Gammaproteobacteria	Vibrionales	Vibrionaceae	Vibrio	NA	0.19	0.1	0	0.15	0.17	0.37	0.78	0.62	0.16	0.3	5.58	0	0	0	0.27	3.24	0	0	0	0	0	0.36	0	0	0	0	0	0
OTU44	Bacteria	Proteobacteria	Gammaproteobacteria	Alteromonadales	Alteromonadaceae	Glaciecola	uncultured Glaciecola sp.	0.22	1.92	0.03	0.06	0.1	0.13	0	0	0.04	0	0	0	8.11	0.6	0.07	0.33	0	0	0	0	0	0	0	0.52	0	0.08	0	0
OTU45	Bacteria	Proteobacteria	Gammaproteobacteria	Oceanospirillales	Saccharospirillaceae	Oleispira	uncultured bacterium	1.26	0.43	0.63	0.54	1.18	1.24	1.78	0.3	1.02	1.08	0.5	0	0.02	0	0.81	0	0	0	0.31	0	0	0.62	0.08	0	0	0.09	0	0
OTU46	Bacteria	Proteobacteria	Gammaproteobacteria	Alteromonadales	Pseudoalteromonadaceae	Pseudoalteromonas	NA	0.17	0	0.43	0.53	0	0.08	0	0.81	0	0.33	0.46	0	0	0	0	0	0	1.27	0.43	6.78	0	0	0	0	0	0	0.21	0
OTU47	Bacteria	Proteobacteria	Gammaproteobacteria	Oceanospirillales	Nitrincolaceae	uncultured	uncultured bacterium	0.8	0	5.05	3.13	0	0	0	0	0.09	0.18	0.16	0	0	0	0	0	0	0	0	1.88	0	0	0	0	0	0	0	0
OTU48	Bacteria	Bacteroidetes	Bacteroidia	Flavobacteriales	Flavobacteriaceae	NS3a marine group	NA	0	0.26	0.33	9.35	0	0	0	0	0	0.09	0.5	0	0.01	0	0	0	0	0	0.48	0	0	0	0	0	0	0	0	0
OTU49	Bacteria	Bacteroidetes	Bacteroidia	Flavobacteriales	NS9 marine group	uncultured Flavobacterium sp.	uncultured Flavobacterium sp.	0.38	0	1.07	4.1	0	0.19	0	1.33	0.05	0.14	1.9	0	0.11	0	0	0	0	0	0.77	0.58	0	0	0	0	0	0	0	0
OTU50	Bacteria	Proteobacteria	Gammaproteobacteria	Gammaproteobacteria Incertae Sedis	Unknown Family	Alkalimarinus	uncultured bacterium	0.26	1.74	0.25	0.21	0.03	1.67	0.24	0.2	0.09	0.35	0.44	0	0	0	0.03	0.65	0	0	0.84	1.01	1.91	0	0.12	0	0.18	0.02	0	0
OTU51	Bacteria	Bacteroidetes	Bacteroidia	Flavobacteriales	Flavobacteriaceae	NA	NA	0	0	0	0	0	0	0	0	0	0	0	0	9.82	0	0.14	0	0	0	0	0	0	0	0	0	0	0	0	0
OTU52	Bacteria	Proteobacteria	Gammaproteobacteria	Oceanospirillales	Saccharospirillaceae	Oleispira	NA	0.62	0.06	0.44	0.16	1.01	0.64	2.06	0.72	0.96	0.82	0.34	0	0	0	0	0	0	0	0	0	0	0	0	0	1.95	0.02	0	0
OTU53	Bacteria	Bacteroidetes	Bacteroidia	Flavobacteriales	Flavobacteriaceae	Tenacibaculum	Tenacibaculum maritimum	0	0	0	0	0	0	0	0	0	0	0	1.4	0.07	0.33	7.71	0	0	0	0	0	0	0	0	0	0	0	0	0
OTU54	Bacteria	Proteobacteria	Gammaproteobacteria	Alteromonadales	Colwelliaceae	Colwellia	NA	0.27	0.68	0.34	0.44	0.07	1.01	0.91	1.43	0.59	0.96	0.81	0	0	0	0	0	0	0	0	0.38	0	1.38	0	0	0	0	0.15	0
OTU55	Bacteria	Bacteroidetes	Bacteroidia	Flavobacteriales	Flavobacteriaceae	[Polaribacter] huanghezhanensis	uncultured bacterium	0	0	0	0	0	0	0	0	0	0	0	0	0	0	0	0	0	0	8.37	0	0	0	0	0	0	0	0	0
OTU56	Bacteria	Proteobacteria	Gammaproteobacteria	Alteromonadales	Colwelliaceae	Thalassotalea	NA	0.54	1.92	0.02	0	0	0.16	0	0	0.14	0	0	0.01	2.49	0	0.01	0	1.44	0	0	1.36	0	0	0	0	0	0	0	0
OTU57	Bacteria	Bacteroidetes	Bacteroidia	Flavobacteriales	Flavobacteriaceae	Tenacibaculum	Tenacibaculum soleae	0	0	0	0.06	0	0	0	0	0	0	0	0	0	0	0	0	0	0	0	0	0	0	0	0	0.13	0	4.27	3.29
OTU58	Bacteria	Proteobacteria	Alphaproteobacteria	Rhodobacterales	Rhodobacteraceae	Pacificibacter	NA	0	0	0	0	0	0	0	0	0	0	0	0	7.45	0.02	0.19	0	0	0	0	0	0	0	0	0.02	0	0	0	0
OTU59	Bacteria	Proteobacteria	Gammaproteobacteria	Alteromonadales	Pseudoalteromonadaceae	Pseudoalteromonas	NA	0.18	0.03	0.27	0	3.24	0.14	0.85	0	1.66	0.91	0.25	0	0	0	0	0	0	0	0	0	0	0	0	0	0	0	0	0
OTU60	Bacteria	Proteobacteria	Gammaproteobacteria	Oceanospirillales	Nitrincolaceae	Amphritea	uncultured bacterium	2.87	0.48	0.89	0.7	0.11	0.19	0	0	0.42	0.17	0	0	0.16	0	0	0	0	0	0.18	0.15	0.98	0	0	0	0	0	0	0
OTU61	Bacteria	Proteobacteria	Gammaproteobacteria	Thiohalorhabdales	Thiohalorhabdaceae	Granulosicoccus	NA	0	0	0	0	0	0	1.28	4.2	0	0.7	0.99	0	0	0	0	0	0	0	0	0	0	0	0	0	0	0	0	0
OTU62	Bacteria	Bacteroidetes	Bacteroidia	Flavobacteriales	Flavobacteriaceae	Tenacibaculum	NA	0	0	0	0	0	0	0	0	0	0	0	0	0	0	0	0	0	0	0.08	0	0	0.39	1.41	4.63	0.52	0	0	0
OTU63	Bacteria	Bacteroidetes	Bacteroidia	Flavobacteriales	Flavobacteriaceae	[Polaribacter] huanghezhanensis	uncultured bacterium	1.05	0.38	3.79	0	0	0.27	0	0	0.1	0.54	0	0	0	0	0	0	0	0	0	0.81	0	0	0	0	0	0	0	0
OTU64	Bacteria	Proteobacteria	Gammaproteobacteria	Vibrionales	Vibrionaceae	Photobacterium	NA	0	0	0	0	0	0	0	0	0	0	0	2.09	0.07	0	0	0	0	4.64	0	0	0	0	0	0	0	0.07	0	0
OTU65	Bacteria	Proteobacteria	Gammaproteobacteria	Pseudomonadales	Pseudomonadaceae	Pseudomonas	NA	0	0	0	0	0.15	0.11	0.18	0.16	0	0.05	0.14	0.36	0	0.26	0.1	0.85	0.93	0.08	0.69	0.8	0.14	1.07	0	0	0.04	0.05	0.38	0.21
OTU66	Bacteria	Bacteroidetes	Bacteroidia	Flavobacteriales	Flavobacteriaceae	Tenacibaculum	Tenacibaculum maritimum	0	0	0	0	0	0	0	0	0	0	0	0.83	0	0	5.82	0	0	0	0	0	0	0	0	0	0	0	0	0
OTU67	Bacteria	Proteobacteria	Alphaproteobacteria	Rhodobacterales	Rhodobacteraceae	Nereida	uncultured Nereida sp.	0.41	0	1.51	3.03	0.02	0	0	0	0.07	0.03	0.04	0	0.51	0	0	0	0	0	0	0.12	0	0	0	0	0	0	0	0.81
OTU68	Bacteria	Proteobacteria	Gammaproteobacteria	Alteromonadales	Colwelliaceae	Colwellia	NA	0.22	0.21	0.38	1.16	0.32	0.31	0.28	0.72	0.3	0.54	1.3	0	0	0	0	0	0	0	0	0.49	0	0	0	0	0	0	0	0
OTU69	Bacteria	Bacteroidetes	Bacteroidia	Flavobacteriales	Cryomorphaceae	uncultured	NA	0	0	0	0	0	0	0	0	0	0	0	0	1.36	0	0.14	2.61	0	0	1.94	0	0	0	0	0	0	0	0	0
OTU70	Bacteria	Bacteroidetes	Bacteroidia	Flavobacteriales	Flavobacteriaceae	Tenacibaculum	Tenacibaculum soleae	0	0	0	0	0	0	0	0	0	0	0	0	0	0	0.06	0	0	0	0	0	0	0	0	0	0	0	0	5.98
OTU71	Bacteria	Proteobacteria	Gammaproteobacteria	Alteromonadales	Pseudoalteromonadaceae	Pseudoalteromonas	NA	0	0	0	0	0	0	0	0	0	0	0	0	0	0	0	0	0	0.06	1.9	0	0	0.09	0.14	1.86	0	0	0.67	1.01
OTU72	Bacteria	Proteobacteria	Alphaproteobacteria	Rhodobacterales	Rhodobacteraceae	Pseudophaeobacter	NA	0.82	0.78	0.12	1.27	0.05	0.16	0	0	0.16	0.11	0	0	0	0	0	0	0	0	0.47	0	0	0	0	0	0	0	0	1.77
OTU73	Bacteria	Bacteroidetes	Bacteroidia	Flavobacteriales	Crocinitomicaceae	Salinirepens	uncultured marine bacterium	0	0	0	0	0	0	0	0	0	0	0	0	0	0	0.01	1.83	0	0	1.61	0	0	0	0.38	1.81	0	0	0	0
OTU74	Bacteria	Proteobacteria	Gammaproteobacteria	Alteromonadales	Colwelliaceae	Colwellia	NA	0.06	0	0.12	0.9	0.09	0.24	0.51	1	0.21	0.06	1.26	0	0	0.85	0.15	0.14	0	0	0	0	0	0	0	0	0	0	0	0
OTU75	Bacteria	Proteobacteria	Gammaproteobacteria	Alteromonadales	Colwelliaceae	Colwellia	NA	0.36	0.15	0.05	0	0.4	1.51	0	0.5	1.37	0	0.35	0	0	0	0.18	0	0.41	0	0	0	0	0	0.12	0	0	0	0	0
OTU76	Bacteria	Proteobacteria	Gammaproteobacteria	Enterobacteriales	Enterobacteriaceae	Serratia	NA	0	0	0	0	0	0	0	0	0.93	0	0	0	0	2.32	0.06	0	0	0.16	0	0.56	0	0.3	0.07	0.14	0	0	0	0.77
OTU77	Bacteria	Proteobacteria	Alphaproteobacteria	Rhodobacterales	Rhodobacteraceae	Leisingera	NA	0	0	0	0	0	0	0	0	0	0	0	0	0	0	5.05	0	0	0	0	0	0	0	0	0	0	0	0	0
OTU78	Bacteria	Bacteroidetes	Bacteroidia	Flavobacteriales	Flavobacteriaceae	Polaribacter 4	NA	1.38	1.56	0.07	0.56	0.03	0.16	0	0	0.1	0.04	0.22	0	0	0	0.02	0	0	0	0.43	0.25	0	0	0	0	0	0	0	0
OTU79	Bacteria	Proteobacteria	Gammaproteobacteria	Alteromonadales	Colwelliaceae	Colwellia	NA	0.43	0.19	0.04	0.08	0.63	1.25	0	0	0.92	0.1	0	0	0.05	0	0.21	0	0	0	0.08	0	0	0	0.48	0.32	0	0	0	0
OTU80	Bacteria	Proteobacteria	Gammaproteobacteria	Enterobacteriales	Enterobacteriaceae	Escherichia-Shigella	NA	0	0	0	0	0.04	0.12	0	0.19	0.13	0	0.64	0.51	0	0.23	0.05	0.23	0	0.09	0.11	0.48	0.04	0.6	0.09	0.66	0	0	0.56	0
OTU81	Bacteria	Proteobacteria	Gammaproteobacteria	Pseudomonadales	Moraxellaceae	Enhydrobacter	NA	0	0	0	0	0	0.22	0.27	0	0	0	0	0	0.03	0	0	0	0	0.01	0.03	0	2.39	0	0	0	0	0	0.41	1.27
OTU82	Bacteria	Proteobacteria	Gammaproteobacteria	Oceanospirillales	Saccharospirillaceae	Oleispira	uncultured gamma proteobacterium	0	0	0.21	0.12	0	0	0.91	0.06	0	0.48	0.07	0	0	0	0.53	2.25	0	0	0	0	0	0	0	0	0	0	0	0
OTU83	Bacteria	Cyanobacteria	Oxyphotobacteria	Chloroplast	NA	NA	NA	0	0	0	0	0	0	0	0	0	0	0	0	0	0	0	0	0	0.51	0.17	0.29	0.46	0.75	0	0	0.49	1.86	0	0
OTU84	Bacteria	Bacteroidetes	Bacteroidia	Flavobacteriales	Flavobacteriaceae	Tenacibaculum	Tenacibaculum maritimum	0	0	0	0	0	0	0	0	0	0	0	0.83	0	0	3.7	0	0	0	0	0	0	0	0	0	0	0	0	0
OTU85	Bacteria	Epsilonbacteraeota	Campylobacteria	Campylobacterales	Arcobacteraceae	Arcobacter	NA	0.04	1.33	0.1	0.11	0.01	0.26	0	0	0.08	0.04	0	0	0.15	0	0.35	0	0	0	0	0	0	0	0	1.6	0.46	0	0	0
OTU86	Bacteria	Verrucomicrobia	Verrucomicrobiae	Verrucomicrobiales	Rubritaleaceae	Rubritalea	uncultured Rubritalea sp.	0	0	0	0	0	0	0	0	0	0	0	0	0	0	0	0	0	0	0.05	0	0	0	0.06	1.38	0	0	0	3.03
OTU87	Bacteria	Bacteroidetes	Bacteroidia	Flavobacteriales	Flavobacteriaceae	Pseudofulvibacter	uncultured bacterium	1.4	0	0	0	0.09	0.55	0	0	0.53	0	0.57	0	0	0	0	0	0	0	0	0	0	0	0	0	0	0	1.35	0
OTU88	Bacteria	Proteobacteria	Alphaproteobacteria	Rhodobacterales	Rhodobacteraceae	Sulfitobacter	NA	0	0	0	0	0	0	0	0	0	0	0	0	0	0	0.01	0	0	0	0	0	0	0	3.52	0.91	0	0	0	0
OTU89	Bacteria	Proteobacteria	Gammaproteobacteria	Alteromonadales	Pseudoalteromonadaceae	Pseudoalteromonas	NA	0	0	0	0	0	0	0	0	0	0	0	0	0	0	0	0	0	0	0	0	0	0	0.62	0	0	0	2.62	1.18
OTU90	Bacteria	Proteobacteria	Gammaproteobacteria	Gammaproteobacteria Incertae Sedis	Unknown Family	Marinicella	uncultured bacterium	0	0.01	0	0	0	0	0	0	0.11	0	0	0	0	0	0	0	0	0	0	0	0	0	0	0	0	0	4.29	0
OTU91	Bacteria	Proteobacteria	Alphaproteobacteria	Parvibaculales	PS1 clade	uncultured Pseudovibrio sp.	uncultured Pseudovibrio sp.	0	0	0	0	0	0	0	1.28	0	0	1.14	0	0	0	0	0	0	0	0	0	0	0	0	0	0	0	0.4	1.52
OTU92	Bacteria	Proteobacteria	Gammaproteobacteria	Alteromonadales	Colwelliaceae	Colwellia	NA	0.99	0	2.58	0	0	0	0	0	0.14	0.26	0	0	0	0	0	0	0	0	0	0.34	0	0	0	0	0	0	0	0
OTU93	Bacteria	Proteobacteria	Alphaproteobacteria	Rhizobiales	Rhizobiaceae	uncultured	uncultured bacterium	0	0	0	0	0	0	0	0	0	0	0	0	0	0	0	0	0	0	0	0	0	0	1.71	2.43	0	0	0	0
OTU94	Bacteria	Proteobacteria	Gammaproteobacteria	Vibrionales	Vibrionaceae	Vibrio	NA	0	0.06	0.02	0.04	0	0	0	0	0.03	0	0.07	0	0.03	0.33	1.88	0	0	0	0.22	0.14	0	0	0	0	0	0	0	1.3
OTU95	Bacteria	Proteobacteria	Gammaproteobacteria	Vibrionales	Vibrionaceae	Vibrio	NA	0	0	0	0	0	0.14	0	0	0.07	0	0	0	0	0	0	3.69	0	0	0	0	0	0	0.09	0	0	0	0	0
OTU96	Bacteria	Proteobacteria	Alphaproteobacteria	Rhodobacterales	Rhodobacteraceae	uncultured	Pacificibacter sp. KJ21	2.13	0	0.08	0.39	0.07	0.2	0	0	0.72	0.14	0.1	0	0.08	0	0	0	0	0	0	0	0	0	0	0	0	0	0	0
OTU97	Bacteria	Proteobacteria	Gammaproteobacteria	Alteromonadales	Colwelliaceae	Colwellia	NA	0	0.95	0.09	0.14	0	0.65	0	0	0	0.15	0	0	0	1.57	0.05	0	0	0.17	0	0	0	0	0	0	0	0.09	0	0
OTU98	Bacteria	Chloroflexi	Anaerolineae	Ardenticatenales	Ardenticatenaceae	uncultured	uncultured bacterium	0.02	0	0.01	0.03	1.57	0.22	0.59	0	0.88	0.37	0	0	0	0	0	0	0	0.12	0	0	0	0	0	0	0	0	0	0
OTU99	Bacteria	Proteobacteria	Gammaproteobacteria	Alteromonadales	Colwelliaceae	Colwellia	NA	0.8	1.33	0.21	0	0	0.08	0	0	0.1	0	0	0	0	0.83	0	0	0	0	0	0.4	0	0	0	0	0	0	0	0
OTU100	Bacteria	Cyanobacteria	Oxyphotobacteria	Chloroplast	NA	NA	NA	0	0	0	0	0	0	0	0	0	0	0	0	0	0	0	0	0	0.45	0.18	0.27	0	0.62	0	0	0.44	1.68	0	0
OTU101	Bacteria	Bacteroidetes	Bacteroidia	Flavobacteriales	Flavobacteriaceae	Flavobacterium	Flavobacterium jumunjinense	0	0	0	0	0.88	1.76	0.89	0	0	0.04	0	0	0	0	0	0	0	0	0	0	0	0	0	0	0	0	0	0
OTU102	Bacteria	Epsilonbacteraeota	Campylobacteria	Campylobacterales	Arcobacteraceae	Arcobacter	NA	0.76	0.24	0.19	0	0.12	1.2	0.37	0	0.24	0.27	0.06	0	0	0	0	0	0	0.06	0	0	0	0	0	0	0	0	0	0
OTU103	Bacteria	Proteobacteria	Gammaproteobacteria	Vibrionales	Vibrionaceae	Photobacterium	NA	0	0	0	0	0	0	0	0	0	0	0	0.86	0.02	0	0	0.09	0	2.38	0	0	0	0	0	0	0	0.04	0	0
OTU104	Bacteria	Bacteroidetes	Bacteroidia	Chitinophagales	Saprospiraceae	uncultured	uncultured bacterium	0	0	0	0	0	0	0	0	0	0	0	2.73	0	0	0.64	0	0	0	0	0	0	0	0	0	0	0	0	0
OTU105	Bacteria	Bacteroidetes	Bacteroidia	Bacteroidales	NA	NA	NA	0.18	0.1	0.06	0.02	0.68	0.51	0	0	0.22	0.05	0.27	0	0.04	0	1.21	0	0	0	0	0	0	0	0	0	0	0	0	0
OTU106	Bacteria	Proteobacteria	Gammaproteobacteria	Thiohalorhabdales	Thiohalorhabdaceae	Granulosicoccus	NA	0	0	0	0	0.69	0	0	1.75	0.33	0	0.56	0	0	0	0	0	0	0	0	0	0	0	0	0	0	0	0	0
OTU107	Bacteria	Proteobacteria	Gammaproteobacteria	Cellvibrionales	Spongiibacteraceae	BD1-7 clade	uncultured gamma proteobacterium	0	0	0	0	0	0.47	0	0	0.09	0.11	0.2	0	0	0	0	0	0	0	0	0	0	0	1.37	0.59	0.33	0	0	0
OTU108	Bacteria	Bacteroidetes	Bacteroidia	Flavobacteriales	Cryomorphaceae	uncultured	NA	0	0	0	0	0	0	0	0	0	0	0	0	0	0	0	0	0	0	3.15	0	0	0	0	0	0	0	0	0
OTU109	Bacteria	Bacteroidetes	Bacteroidia	Flavobacteriales	Flavobacteriaceae	Polaribacter 4	NA	0	0	0	0	0	0	0	0	0.19	0	0	0.77	0.05	0	0.06	0	0	0.03	0	0	0	0	0	0	0	0	0	2.04
OTU110	Bacteria	Firmicutes	Bacilli	Bacillales	Bacillaceae	Bacillus	NA	0	0	0	0	0	0	0	0	0	0	0	0	0	0	0	0	0	0	0	0	0	0	0.48	0	0	0.05	2.54	0
OTU111	Bacteria	Firmicutes	Bacilli	Bacillales	Staphylococcaceae	Staphylococcus	NA	0	0	0	0	0	0	0	0.31	0	0	0	0	0	0	0	0	0.66	0.2	0	0	0	0.3	0	1.17	0.11	0.26	0	0
OTU112	Bacteria	Proteobacteria	Gammaproteobacteria	Thiotrichales	Thiotrichaceae	Leucothrix	uncultured gamma proteobacterium	0	0	0	0	0	0	0	0	0	0	0	0	0	0	0	0	0	0	0	0	0.34	1.9	0.74	0	0	0	0	0
OTU113	Bacteria	Proteobacteria	Alphaproteobacteria	Rickettsiales	uncultured	Cherax quadricarinatus	Cherax quadricarinatus	0	0	0	0	0	0	0	0	0	0	0	0	0	0	0	0	0	0	0	0	0	1.4	0	0	0	0	0	1.55
OTU114	Bacteria	Proteobacteria	Gammaproteobacteria	Cellvibrionales	Spongiibacteraceae	BD1-7 clade	uncultured gamma proteobacterium	0	0	0	0	0	0	0	0	0	0	0	0	0	0	0	0	0	0	0	0	0	0	2.25	0.57	0	0	0.11	0
OTU115	Bacteria	Proteobacteria	Gammaproteobacteria	Vibrionales	Vibrionaceae	Vibrio	NA	0	0	0	0	0	0	0	0	0	0	0	2.91	0	0	0	0	0	0	0	0	0	0	0	0	0	0	0	0
OTU116	Bacteria	Proteobacteria	Gammaproteobacteria	Vibrionales	Vibrionaceae	Vibrio	NA	0	0.05	0.15	0	0	0	0	0	0	0.21	0.42	0	0	0	0	1.41	0.59	0	0	0.06	0	0	0	0	0	0	0	0
OTU117	Bacteria	Proteobacteria	Gammaproteobacteria	Pseudomonadales	Moraxellaceae	Psychrobacter	NA	0	0	0	0	0.35	0.98	0.92	0	0	0.26	0.12	0	0	0	0.25	0	0	0	0	0	0	0	0	0	0	0	0	0
OTU118	Bacteria	Proteobacteria	Gammaproteobacteria	Thiotrichales	Thiotrichaceae	Leucothrix	NA	0.09	0	0.01	0	0	1.58	0	0	0.54	0.07	0	0	0	0.29	0.11	0	0	0	0	0	0	0	0.06	0	0	0.08	0	0
OTU119	Bacteria	Proteobacteria	Gammaproteobacteria	Alteromonadales	Alteromonadaceae	Glaciecola	uncultured Glaciecola sp.	0	0	0	0	0	0	0	0	0	0	0	0	2.56	0.22	0	0	0	0	0	0	0	0	0	0	0	0	0	0
OTU120	Bacteria	Bacteroidetes	Bacteroidia	Chitinophagales	Saprospiraceae	Lewinella	uncultured bacterium	0	0	0	0	0	0	0	0	0	0	0	0	0	0	0	0	0	0	0	0	0	0	1.99	0.73	0	0	0	0
OTU121	Bacteria	Proteobacteria	Alphaproteobacteria	Reyranellales	Reyranellaceae	Reyranella	NA	0	0	0	0	0.02	0	0	0.29	0	0	0	0.66	0	0	0	0	0	0.04	0	0	0	0	0	0	0	0	0	1.69
OTU122	Bacteria	Actinobacteria	Actinobacteria	Propionibacteriales	Propionibacteriaceae	Cutibacterium	NA	0	0	0	0	0.05	0.12	0.04	0	0	0.03	0.04	0.04	0	0	0	0.15	0.07	0.17	0	0.06	0.46	0.3	0.08	0.08	0.35	0.07	0.02	0.55
OTU123	Bacteria	Proteobacteria	Gammaproteobacteria	Vibrionales	Vibrionaceae	Vibrio	NA	0	0	0	0.02	0	0	0	0	0	0.09	0	0	0	0	0.02	0	0	0	0	0	0	0	0	0	1.98	0.58	0	0
OTU124	Bacteria	Proteobacteria	Gammaproteobacteria	Cellvibrionales	Spongiibacteraceae	BD1-7 clade	uncultured gamma proteobacterium	0	0	0.01	0	0.25	0.69	0.8	0.55	0.09	0.06	0.12	0	0	0	0.11	0	0	0	0	0	0	0	0	0	0	0	0	0
OTU125	Bacteria	Bacteroidetes	Bacteroidia	Flavobacteriales	Flavobacteriaceae	NA	NA	0	0.19	0	0.24	0	0	0	0	0	0	0.25	0	0	0	0	0	0	0	0	0	1.98	0	0	0	0	0	0	0
OTU126	Bacteria	Firmicutes	Bacilli	Bacillales	Staphylococcaceae	Staphylococcus	NA	0	0	0	0	0.06	0.15	0	0	0.06	0	0.16	0	0	0.94	0	0	0	0.01	0	0	0	0.12	0.42	0.36	0.32	0.03	0	0
OTU127	Bacteria	Bacteroidetes	Bacteroidia	Flavobacteriales	Flavobacteriaceae	NA	NA	0	0	0	0	0	0	0	0	0	0	0	0	2.55	0	0.1	0	0	0	0	0	0	0	0	0	0	0	0	0
OTU128	Bacteria	Bacteroidetes	Bacteroidia	Flavobacteriales	Flavobacteriaceae	NA	NA	0	0.51	0	0.02	0	0	0	0	0	0	0	0.67	0	0	0.31	0	0	0	0	1.14	0	0	0	0	0	0	0	0
OTU129	Bacteria	Proteobacteria	Gammaproteobacteria	Alteromonadales	Colwelliaceae	Colwellia	NA	0.12	1.04	0.04	0	0.12	1	0	0	0	0	0	0	0	0	0	0	0	0	0	0.32	0	0	0	0	0	0	0	0
OTU130	Bacteria	Proteobacteria	Gammaproteobacteria	Betaproteobacteriales	TRA3-20	uncultured Nitrosomonadales bacterium	uncultured Nitrosomonadales bacterium	0	0	0	0	0	0	0	0	0	0	0	0	0	0	0	0	2.62	0	0	0	0	0	0	0	0	0	0	0
OTU131	Bacteria	Bacteroidetes	Bacteroidia	Flavobacteriales	NS9 marine group	uncultured Flavobacterium sp.	uncultured Flavobacterium sp.	0	0	0	2.46	0	0	0	0	0	0	0.16	0	0	0	0	0	0	0	0	0	0	0	0	0	0	0	0	0
OTU132	Bacteria	Bacteroidetes	Bacteroidia	Flavobacteriales	Crocinitomicaceae	Crocinitomix	NA	0	0.01	0	0.02	0.1	0	0	0	0.04	0	0	0	0	0	0	0.03	2.38	0	0	0	0	0	0	0	0	0	0	0
OTU133	Bacteria	Proteobacteria	Gammaproteobacteria	Alteromonadales	Colwelliaceae	Colwellia	NA	0	0.54	0	0	0	0.44	0.31	0	0	0	0	0	0	0	0	0	0	0	0.57	0	0	0	0	0.66	0	0	0	0
OTU134	Bacteria	Proteobacteria	Gammaproteobacteria	Alteromonadales	Colwelliaceae	Colwellia	NA	0	0	0.03	0.14	0	0	0.34	0.26	0	0.21	0.42	0	0	0	0	0	0	0.09	0	0.29	0	0	0	0	0.63	0	0	0.11
OTU135	Bacteria	Proteobacteria	Gammaproteobacteria	NA	NA	NA	NA	0.01	0	0	0.01	0	0	0	0	0	0	0	0	0	0	0	0	0	0	0.24	0	0	0	0	2.23	0	0	0	0
OTU136	Bacteria	Proteobacteria	Gammaproteobacteria	Alteromonadales	Colwelliaceae	Colwellia	uncultured Colwellia sp.	0.15	0.08	0	0	0.04	0.83	0	0	0.58	0	0	0	0	0	0.31	0	0	0	0	0.46	0	0	0	0	0	0	0	0
OTU137	Bacteria	Proteobacteria	Gammaproteobacteria	Ectothiorhodospirales	Ectothiorhodospiraceae	uncultured	uncultured bacterium	0	0	0	0	0	1.91	0	0.17	0.08	0	0.27	0	0	0	0	0	0	0	0	0	0	0	0	0	0	0	0	0
OTU138	Bacteria	Cyanobacteria	Oxyphotobacteria	Chloroplast	NA	NA	NA	0	0	0	0	0	0	0	0	0	0	0	0	0	1.38	0	0	0	0	0	0	1.05	0	0	0	0	0	0	0
OTU139	Bacteria	Proteobacteria	Gammaproteobacteria	Alteromonadales	Alteromonadaceae	Alteromonas	NA	0	0	0	0	0	0	0	0	0	0	0	0	0	0	0	0	1.46	0	0	0	0	0	0	0	0	0	0	0.96
OTU140	Bacteria	Proteobacteria	Gammaproteobacteria	Alteromonadales	Colwelliaceae	Colwellia	gamma proteobacterium UDC305	0	0	0.32	0.07	0	0	0.41	0.16	0	0.89	0.33	0	0	0	0	0	0	0	0	0.22	0	0	0	0	0	0	0	0
OTU141	Bacteria	Chloroflexi	KD4-96	uncultured bacterium	uncultured bacterium	uncultured bacterium	uncultured bacterium	0	0	0	0	0	0	0	0	0	0	0	0	0	0	0	0	2.34	0	0	0	0	0	0	0	0	0	0	0
OTU142	Bacteria	Proteobacteria	Alphaproteobacteria	Rhodobacterales	Rhodobacteraceae	Halocynthiibacter	uncultured bacterium	1.36	0.24	0.05	0.04	0	0.03	0	0	0.07	0.01	0.23	0	0	0	0.11	0	0	0	0	0	0	0.2	0	0	0	0	0	0
OTU143	Bacteria	Bacteroidetes	Bacteroidia	Flavobacteriales	Flavobacteriaceae	Tenacibaculum	NA	0	0	0	0	0	0	0	0	0	0	0	0	0	0	0	0	0	0	0	0	0	0	0.31	1.72	0.24	0	0	0
OTU144	Bacteria	Epsilonbacteraeota	Campylobacteria	Campylobacterales	Helicobacteraceae	uncultured bacterium	uncultured bacterium	0	0.03	0.02	0	0	0	0	0	0	0	0	0	0	0	0	0	0	0	0	0	2.22	0	0	0	0	0	0	0
OTU145	Bacteria	Proteobacteria	Alphaproteobacteria	Rhizobiales	Xanthobacteraceae	Tardiphaga	NA	0	0	0	0	0	0	0	0	0	0	0	0	0	0	0	0	0	0.11	0	0.16	1.38	0	0	0.56	0	0.03	0	0
OTU146	Bacteria	Proteobacteria	Gammaproteobacteria	Alteromonadales	Pseudoalteromonadaceae	Pseudoalteromonas	NA	0	0	0.07	0	0	0	0.46	0	0	0.54	0	0	0	0	0	0	0	0	0.38	0.23	0	0	0.52	0	0	0	0	0
OTU147	Bacteria	Proteobacteria	Gammaproteobacteria	Oceanospirillales	Alcanivoracaceae	Alcanivorax	NA	0	0	0	0	0.23	0.82	0.47	0.65	0.02	0	0	0	0	0	0	0	0	0	0	0	0	0	0	0	0	0	0	0
OTU148	Bacteria	Proteobacteria	Gammaproteobacteria	Oceanospirillales	Nitrincolaceae	Profundimonas	uncultured bacterium	0.02	1.2	0.02	0.03	0	0.74	0	0	0	0.09	0	0	0	0	0	0	0	0.07	0	0	0	0	0	0	0	0	0	0
OTU149	Bacteria	Proteobacteria	Gammaproteobacteria	Oceanospirillales	Nitrincolaceae	Neptuniibacter	uncultured bacterium	0.93	0.14	0.03	0.36	0	0.15	0	0	0.15	0	0.06	0	0	0	0	0	0	0	0	0.35	0	0	0	0	0	0	0	0
OTU150	Bacteria	Proteobacteria	Alphaproteobacteria	Rhodobacterales	Rhodobacteraceae	Pseudophaeobacter	NA	0	0	0	0	0	0	0	0	0	0	0	0	0	0	0.42	0.36	1.38	0	0	0	0	0	0	0	0	0	0	0
OTU151	Bacteria	Proteobacteria	Gammaproteobacteria	Alteromonadales	Colwelliaceae	Thalassotalea	NA	0	0	0	0	0	0	0	0	0	0	0	0	0	0	0	2.16	0	0	0	0	0	0	0	0	0	0	0	0
OTU152	Bacteria	Proteobacteria	Gammaproteobacteria	Vibrionales	Vibrionaceae	Vibrio	NA	0.07	0.07	0.02	0	0.5	0.37	0.44	0	0.32	0	0	0	0	0	0	0	0	0	0	0.36	0	0	0	0	0	0	0	0
OTU153	Bacteria	Proteobacteria	Gammaproteobacteria	Vibrionales	Vibrionaceae	Vibrio	NA	0.16	0.18	0.05	0.08	0.07	0.15	0	0.35	0.17	0.11	0.48	0	0	0	0	0.32	0	0	0	0	0	0	0	0	0	0	0	0
OTU154	Bacteria	Proteobacteria	Gammaproteobacteria	Alteromonadales	Colwelliaceae	Colwellia	NA	0	0	0.35	0.36	0	0	0.22	0.72	0	0.31	0.16	0	0	0	0	0	0	0	0	0	0	0	0	0	0	0	0	0
OTU155	Bacteria	Cyanobacteria	Oxyphotobacteria	Chloroplast	NA	NA	NA	0	0	0	0	0	0	0	0	0	0	0	0	0	0	0	0	0	0	0	0	1.72	0	0	0	0.39	0	0	0
OTU156	Bacteria	Proteobacteria	Gammaproteobacteria	Alteromonadales	Colwelliaceae	Thalassotalea	Thalassotalea eurytherma	0	0	0	0	0	0	0	0	0	0	0	0	2.02	0	0.08	0	0	0	0	0	0	0	0	0	0	0	0	0
OTU157	Bacteria	Proteobacteria	Gammaproteobacteria	Alteromonadales	Alteromonadaceae	Glaciecola	Glaciecola sp. HTCC2999	0	0	0	0	0	0	0	0	0	0	0	0	1.44	0.64	0	0	0	0	0	0	0	0	0	0	0	0	0	0
OTU158	Bacteria	Proteobacteria	Gammaproteobacteria	Oceanospirillales	Marinomonadaceae	Marinomonas	NA	0	0	0	0	0	0	0.57	0	0	0	0	0.42	0	0	0.91	0.18	0	0	0	0	0	0	0	0	0	0	0	0
OTU159	Bacteria	Firmicutes	Clostridia	Clostridiales	Ruminococcaceae	Ruminococcaceae UCG-014	uncultured bacterium	0	0	0	0	0	0.24	0	0	0	0	0	0	0	0	0	0	0	0	0	0	0	0.03	0	0	0	0	0	1.75
OTU160	Bacteria	Proteobacteria	Gammaproteobacteria	Alteromonadales	Pseudoalteromonadaceae	uncultured	uncultured bacterium	0	0	0	0	0	0	0	0	0	0	0	1.93	0	0	0.09	0	0	0	0	0	0	0	0	0	0	0	0	0
OTU161	Bacteria	Bacteroidetes	Bacteroidia	Flavobacteriales	Flavobacteriaceae	NA	NA	0	0	0	0	0	0	0	0	0	0	0	0	0	0	0	1.6	0.12	0	0	0	0	0	0	0	0	0	0	0.29
OTU162	Bacteria	Proteobacteria	Gammaproteobacteria	Thiotrichales	Thiotrichaceae	Thiothrix	NA	0	0	0	0	0	0	0	0	0	0	0	0	0.03	0	1.16	0	0	0	0	0	0	0	0.81	0	0	0	0	0
OTU163	Bacteria	Proteobacteria	Gammaproteobacteria	Pseudomonadales	Pseudomonadaceae	Pseudomonas	NA	0	0	0	0	0.08	0	0	0.57	0.03	0	0	0	0	0	0.06	0	0	0.03	0	0.06	0	0.28	0	0	0	0.04	0.15	0.69
OTU164	Bacteria	Bacteroidetes	Bacteroidia	Flavobacteriales	Flavobacteriaceae	Kordia	NA	0	0	0	0	0	0	0	0	0	0	0	0	0	0	1.99	0	0	0	0	0	0	0	0	0	0	0	0	0
OTU165	Bacteria	Proteobacteria	Gammaproteobacteria	Alteromonadales	Alteromonadaceae	Glaciecola	NA	0	0	0	0	0	0	0	0	0	0	0	0	0	0	0	0	0	0	0	0	0	0	0	0	0	0	1.97	0
OTU166	Bacteria	Proteobacteria	Gammaproteobacteria	Alteromonadales	Colwelliaceae	Thalassotalea	Thalassotalea eurytherma	0	0	0	0	0	0	0	0	0	0	0	0	1.11	0	0.13	0.39	0.33	0	0	0	0	0	0	0	0	0	0	0
OTU167	Bacteria	Proteobacteria	Gammaproteobacteria	Pseudomonadales	Pseudomonadaceae	Pseudomonas	NA	0	0	0	0	0	0	0	0	0	0	0	0	0	0	0	0	1.07	0.27	0	0	0	0	0	0	0.05	0	0.55	0
OTU168	Bacteria	Proteobacteria	Gammaproteobacteria	Alteromonadales	Alteromonadaceae	Glaciecola	NA	0	0.41	0.25	0.27	0	0	0	0	0	0	0	0	0.27	0	0	0	0	0.35	0.09	0.3	0	0	0	0	0	0	0	0
OTU169	Bacteria	Proteobacteria	Gammaproteobacteria	Oceanospirillales	Saccharospirillaceae	Oceaniserpentilla	NA	0.02	0.06	0.09	0.03	0.13	0	0	0	0	0	0	0	0	0	0	0.21	0	0	0.96	0	0	0	0.19	0	0.24	0	0	0
OTU170	Bacteria	Proteobacteria	Gammaproteobacteria	Cellvibrionales	Spongiibacteraceae	BD1-7 clade	uncultured gamma proteobacterium	0.01	0	0	0.01	0.22	0.09	0	0.91	0.1	0	0.44	0	0	0	0.05	0	0	0	0	0	0	0	0	0.09	0	0	0	0
OTU171	Bacteria	Chloroflexi	Anaerolineae	Ardenticatenales	Ardenticatenaceae	uncultured	uncultured Chloroflexi bacterium	0	0	0	0	0	0	0	0	0	0	0	1.91	0	0	0	0	0	0	0	0	0	0	0	0	0	0	0	0
OTU172	Bacteria	Proteobacteria	Alphaproteobacteria	Rhodobacterales	Rhodobacteraceae	Paracoccus	NA	0	0	0	0	0.71	0.81	0.21	0.18	0	0	0	0	0	0	0	0	0	0	0	0	0	0	0	0	0	0	0	0
OTU173	Bacteria	Firmicutes	Bacilli	Lactobacillales	Streptococcaceae	Streptococcus	NA	0	0	0	0	0	0	0	0	0.02	0.06	0.09	0.68	0	0	0	0	0.64	0.04	0	0	0	0	0.04	0	0.08	0.04	0	0.2
OTU174	Bacteria	Epsilonbacteraeota	Campylobacteria	Campylobacterales	Arcobacteraceae	Arcobacter	uncultured organism	0	0.5	0	0	0	0	0	0	0	0	0	0	0.06	0.55	0	0	0	0	0	0.77	0	0	0	0	0	0	0	0
OTU175	Bacteria	Cyanobacteria	Oxyphotobacteria	Chloroplast	Citrus medica	Citrus medica	Citrus medica	0	0	0	0	0	0	0	0	0	0	0	0	0	1.85	0	0	0	0	0	0	0	0	0	0	0	0	0	0
OTU176	Bacteria	Proteobacteria	Gammaproteobacteria	Alteromonadales	Alteromonadaceae	Glaciecola	NA	0	0	0	0	0	0	0	0	0	0	0	0	1.33	0.52	0	0	0	0	0	0	0	0	0	0	0	0	0	0
OTU177	Bacteria	Proteobacteria	Alphaproteobacteria	Caulobacterales	Hyphomonadaceae	uncultured	NA	0	0	0	0	0	0	0	0	0	0	0	0.05	0	0	0.27	0	0	0	0	0	0	0.19	0.13	1.19	0	0	0	0
OTU178	Bacteria	Bacteroidetes	Bacteroidia	Chitinophagales	Chitinophagaceae	Ferruginibacter	NA	0	0	0	0	0	0	0	0	0	0	0	0	0	0	0	0	1.82	0	0	0	0	0	0	0	0	0	0	0
OTU179	Bacteria	Firmicutes	Bacilli	Bacillales	Bacillaceae	Bacillus	NA	0	0	0	0	0	0	0	0	0	0	0	0	0	0	0	0	0	0	0	0	0	0	1.08	0	0.04	0	0.69	0
OTU180	Bacteria	Cyanobacteria	Oxyphotobacteria	Chloroplast	Platanus occidentalis	Platanus occidentalis	Platanus occidentalis	0	0	0	0	0	0	0	0	0	0	0.29	0	0	0	0	0	0	0	0	0	0	0	0	0	0	0	1.51	0
OTU181	Bacteria	Chloroflexi	Anaerolineae	Ardenticatenales	Ardenticatenaceae	uncultured	uncultured bacterium	0	0.02	0.01	0.02	0	0.11	0	0	0	1.64	0	0	0	0	0	0	0	0	0	0	0	0	0	0	0	0	0	0
OTU182	Bacteria	Proteobacteria	Gammaproteobacteria	Vibrionales	Vibrionaceae	Vibrio	NA	0	0.07	0	0	0	0	1.07	0	0	0	0.42	0	0	0	0	0	0	0	0.23	0	0	0	0	0	0	0	0	0
OTU183	Bacteria	Bacteroidetes	Bacteroidia	Cytophagales	Microscillaceae	Microscilla	NA	0.14	0.24	0	0.07	0.17	0.11	0	0	0.39	0.03	0	0.63	0.01	0	0	0	0	0	0	0	0	0	0	0	0	0	0	0
OTU184	Bacteria	Proteobacteria	Gammaproteobacteria	Alteromonadales	Colwelliaceae	Colwellia	NA	0	0.16	0.12	0.15	0.07	0.16	0.73	0	0	0.02	0.36	0	0	0	0	0	0	0	0	0	0	0	0	0	0	0	0	0
OTU185	Bacteria	Bacteroidetes	Bacteroidia	Flavobacteriales	Flavobacteriaceae	Tenacibaculum	NA	0	0	0	0	0	0	0	0	0	0	0	0	0	0	0	0	0	0	0	0	0	0	0	0	0	0	0	1.75
OTU186	Bacteria	Proteobacteria	Gammaproteobacteria	Vibrionales	Vibrionaceae	Vibrio	Vibrio areninigrae	0.08	0	0.04	0.04	1.39	0	0	0	0.05	0.07	0	0	0	0	0	0	0	0	0.06	0	0	0	0	0	0	0	0	0
OTU187	Bacteria	Patescibacteria	Gracilibacteria	JGI 0000069-P22	bioreactor metagenome	bioreactor metagenome	bioreactor metagenome	0.48	0.07	0.02	0	0.17	0.27	0	0	0.22	0	0	0	0	0	0	0	0	0	0	0	0	0.52	0	0	0	0	0	0
OTU188	Bacteria	Proteobacteria	Alphaproteobacteria	Rhodobacterales	Rhodobacteraceae	Pseudophaeobacter	NA	0.31	0.3	0.3	0.33	0	0	0	0	0	0	0	0	0	0	0.04	0	0	0	0.18	0.13	0.14	0	0	0	0	0	0	0
OTU189	Bacteria	Cyanobacteria	Oxyphotobacteria	Chloroplast	NA	NA	NA	0	0	0	0	0	0	0	0	0	0	0	0	0	0	0	0	0	0	0	0	1.71	0	0	0	0	0	0	0
OTU190	Bacteria	Actinobacteria	Actinobacteria	Propionibacteriales	Nocardioidaceae	Nocardioides	uncultured bacterium	0	0	0	0	0.18	0.05	0.92	0.26	0.03	0.09	0.18	0	0	0	0	0	0	0	0	0	0	0	0	0	0	0	0	0
OTU191	Bacteria	Proteobacteria	Gammaproteobacteria	Vibrionales	Vibrionaceae	Vibrio	Vibrio tapetis subsp. tapetis	0	0	0	0	0.07	0	0	0	0	0	0	0	0.02	0	0	0	0.87	0	0	0.75	0	0	0	0	0	0	0	0
OTU192	Bacteria	Proteobacteria	Gammaproteobacteria	Alteromonadales	Colwelliaceae	Thalassotalea	Thalassotalea agariperforans	0.03	0	0	0	0.38	0	0	0	0	0	0	0	0.04	0	0	0	0	0	0.28	0	0.07	0	0.57	0.3	0.03	0	0	0
OTU193	Bacteria	Bacteroidetes	Bacteroidia	Flavobacteriales	Flavobacteriaceae	NA	NA	0.09	0.4	0.16	0.26	0	0	0	0	0	0	0	0	0	0.05	0	0	0	0	0.44	0.12	0	0.06	0	0.13	0	0	0	0
OTU194	Bacteria	Acidobacteria	Subgroup 6	NA	NA	NA	NA	0	0	0	0	0	0	0	0	0	0	0	0	0	0	0	0	0	0	0	0	1.68	0	0	0	0	0	0	0
OTU195	Bacteria	Proteobacteria	Alphaproteobacteria	Rhodobacterales	Rhodobacteraceae	NA	NA	0	0	0	0	0	0	0	0	0	0	0	0	0	0	0	0	0	0	0	0.13	0	0.32	0	0	0	0.1	1.13	0
OTU196	Bacteria	Proteobacteria	Gammaproteobacteria	Cellvibrionales	Cellvibrionaceae	uncultured	uncultured organism	0	0	0	0	0	0	0	0	0	0	0	0	0	0	0	1.67	0	0	0	0	0	0	0	0	0	0	0	0
OTU197	Bacteria	Firmicutes	Bacilli	Bacillales	Staphylococcaceae	Staphylococcus	NA	0	0	0	0	0	0.2	0	0.3	0.1	0	0	0	0	0	0.01	0	0	0	0	0	0	0	0	0.38	0.04	0.17	0	0.46
OTU198	Bacteria	Proteobacteria	Gammaproteobacteria	Oceanospirillales	Alcanivoracaceae	Alcanivorax	NA	0	0	0	0	0.18	0.25	0	0	0	0	0	0	0	0	0	0	0	0	0	0	0	0	0	0	0	0	1.22	0
OTU199	Bacteria	Proteobacteria	Gammaproteobacteria	Oceanospirillales	Saccharospirillaceae	Oceaniserpentilla	uncultured bacterium	0	0	0	0	0	0	0	0	0	0	0	0	0	0	0	0	0	0	0.51	0	0	0	0.28	0.39	0	0	0	0.43
OTU200	Bacteria	Cyanobacteria	Oxyphotobacteria	Chloroplast	NA	NA	NA	0	0	0	0	0	0	0	0	0	0	0	0	0	1.61	0	0	0	0	0	0	0	0	0	0	0	0	0	0
OTU201	Bacteria	Proteobacteria	Alphaproteobacteria	Sphingomonadales	Sphingomonadaceae	NA	NA	0	0	0	0	0	0	0	0	0	0	0	0	0	0	0.14	0	0	0	0	0	0.18	0.06	0	0	0.03	0	1.18	0
OTU202	Bacteria	Proteobacteria	Gammaproteobacteria	Vibrionales	Vibrionaceae	Vibrio	NA	0.19	0.25	0.02	0	0.23	0.23	0	0	0.21	0.03	0	0	0	0	0	0	0	0	0	0.31	0	0	0	0	0.12	0	0	0
OTU203	Bacteria	Chloroflexi	Anaerolineae	Ardenticatenales	Ardenticatenaceae	uncultured	uncultured Chloroflexi bacterium	0.02	0.06	0.01	0.01	0	0.04	0	0.71	0.1	0.03	0	0	0	0	0	0	0	0	0.6	0	0	0	0	0	0	0	0	0
OTU204	Bacteria	Proteobacteria	Gammaproteobacteria	Alteromonadales	Pseudoalteromonadaceae	Psychrosphaera	uncultured bacterium	0	0	0	0	0	0	0	0	0	0	0	0	0	0	0	0	1.57	0	0	0	0	0	0	0	0	0	0	0
OTU205	Bacteria	Proteobacteria	Gammaproteobacteria	Alteromonadales	Shewanellaceae	Psychrobium	uncultured bacterium	0	0	0	0	0.24	0	0	0	0.56	0.77	0	0	0	0	0	0	0	0	0	0	0	0	0	0	0	0	0	0
OTU206	Bacteria	Cyanobacteria	Oxyphotobacteria	Chloroplast	uncultured Cyanobacterium sp.	uncultured Cyanobacterium sp.	uncultured Cyanobacterium sp.	0	0	0	0	0	0	0	0	0	0	0	0	0	0	0	0	1.53	0	0	0	0	0	0	0	0	0	0	0
OTU207	Bacteria	Proteobacteria	Gammaproteobacteria	Alteromonadales	Colwelliaceae	Colwellia	NA	0	0.05	0	0.27	0	0	0	0.54	0.17	0.27	0.23	0	0	0	0	0	0	0	0	0	0	0	0	0	0	0	0	0
OTU208	Bacteria	Patescibacteria	Gracilibacteria	JGI 0000069-P22	uncultured bacterium	uncultured bacterium	uncultured bacterium	0	0	0.16	0.07	0	0	0.14	0.74	0	0.34	0.08	0	0	0	0	0	0	0	0	0	0	0	0	0	0	0	0	0
OTU209	Bacteria	Bacteroidetes	Bacteroidia	Flavobacteriales	Crocinitomicaceae	Salinirepens	uncultured marine bacterium	0.39	0.05	0.13	0	0.15	0.09	0.24	0	0.23	0.12	0	0.03	0	0.02	0	0	0	0	0.03	0.04	0	0	0	0	0	0	0	0
OTU210	Bacteria	Proteobacteria	Gammaproteobacteria	Oceanospirillales	Nitrincolaceae	Profundimonas	NA	0.02	0.77	0	0.02	0	0	0	0	0	0	0.54	0	0	0	0	0	0	0	0	0.15	0	0	0	0	0	0	0	0
OTU211	Bacteria	Bacteroidetes	Bacteroidia	Flavobacteriales	Flavobacteriaceae	Tenacibaculum	NA	0	0.01	0	0	0	0	0	0	0	0.05	0	0	0	0	0	0	0	0	0	0	0	0	0	0	0	0	0	1.45
OTU212	Bacteria	Proteobacteria	Gammaproteobacteria	Vibrionales	Vibrionaceae	Vibrio	NA	0	0	0	0	0	0	0	0	0	0	0	0	0	0	0	0	0	0.18	0	0	0	0	0	0	1.3	0	0	0
OTU213	Bacteria	Bacteroidetes	Bacteroidia	Flavobacteriales	Flavobacteriaceae	Tenacibaculum	Tenacibaculum soleae	0.02	0.07	0.01	0.13	0	0	0	0.88	0	0	0	0	0	0	0.08	0	0	0	0	0	0	0	0	0	0	0	0	0.3
OTU214	Bacteria	Proteobacteria	Gammaproteobacteria	Oceanospirillales	Saccharospirillaceae	Oleispira	NA	0	0	0	0	0	0	0	0	0	0	0.2	0	0	0	0	0	0	0	0.1	0	0	0	0	0.39	0.66	0	0	0.13
OTU215	Bacteria	Epsilonbacteraeota	Campylobacteria	Campylobacterales	Arcobacteraceae	Arcobacter	NA	0.24	0.11	0.07	0.08	0.29	0.04	0	0	0.24	0.17	0	0	0	0	0	0	0	0	0	0	0	0	0	0	0.24	0	0	0
OTU216	Bacteria	Proteobacteria	Gammaproteobacteria	Betaproteobacteriales	Burkholderiaceae	Comamonas	Comamonas sp. SYC66	0	0	0	0	0	0	0.45	0	0	0	0	0	0	0.65	0	0	0	0.01	0	0	0.32	0	0	0	0	0.04	0	0
OTU217	Bacteria	Proteobacteria	Gammaproteobacteria	Enterobacteriales	Enterobacteriaceae	Serratia	NA	0	0	0	0	0	0	0	0.06	0	0	0.14	0	0	0	0	0	0	0.1	0.18	0.29	0	0	0.04	0.51	0.08	0.08	0	0
OTU218	Bacteria	Cyanobacteria	Oxyphotobacteria	Chloroplast	NA	NA	NA	0	0	0	0	0	0	0	0	0	0	0	0.17	0	0.71	0	0	0	0	0.12	0.19	0	0.19	0	0	0.07	0	0	0
OTU219	Bacteria	Proteobacteria	Gammaproteobacteria	Betaproteobacteriales	Burkholderiaceae	Polynucleobacter	NA	0	0	0	0	0	0	0	0	0	0	0	0	0	0	0	0	0	0	0	0	0	0	0	1.45	0	0	0	0
OTU220	Bacteria	Proteobacteria	Gammaproteobacteria	Thiohalorhabdales	Thiohalorhabdaceae	Granulosicoccus	NA	0	0.01	0	0.02	0	0	0	0	0	0	0	0	0	0	0	0	0	0	0	0	0	0	0	0	0	0	0	1.41
OTU221	Bacteria	Cyanobacteria	Oxyphotobacteria	Chloroplast	NA	NA	NA	0	0	0	0	0	0.09	0	0	0	0	0	0	0	0	0	0	0	0	0	0	0	0	0	1.36	0	0	0	0
OTU222	Bacteria	Proteobacteria	Gammaproteobacteria	Alteromonadales	Colwelliaceae	Thalassotalea	uncultured bacterium	0	0	0	0	0	0	0	0	0	0	0	1.12	0.04	0	0.28	0	0	0	0	0	0	0	0	0	0	0	0	0
OTU223	Bacteria	Cyanobacteria	Oxyphotobacteria	Chloroplast	Citrus medica	Citrus medica	Citrus medica	0	0	0	0	0	0	0	0	0	0	0	0	0	1.44	0	0	0	0	0	0	0	0	0	0	0	0	0	0
OTU224	Bacteria	Proteobacteria	Alphaproteobacteria	Rhodobacterales	Rhodobacteraceae	NA	NA	0	0	0	0	0	0	0	0	0	0	0	0	0	0	0	0	0	0	0	0	1.43	0	0	0	0	0	0	0
OTU225	Bacteria	Proteobacteria	Gammaproteobacteria	Oceanospirillales	Nitrincolaceae	Amphritea	NA	0	0	0.61	0.51	0	0	0	0	0	0.2	0.1	0	0	0	0	0	0	0	0	0	0	0	0	0	0	0	0	0
OTU226	Bacteria	Proteobacteria	Alphaproteobacteria	Rhodobacterales	Rhodobacteraceae	Aliiroseovarius	NA	0.14	0	0.11	0.05	0.03	0.47	0	0	0.2	0.22	0	0	0	0	0.07	0	0	0	0	0	0	0	0.13	0	0	0	0	0
OTU227	Bacteria	Proteobacteria	Gammaproteobacteria	Alteromonadales	Psychromonadaceae	Agarivorans	Agarivorans gilvus	0	0	0	0	0.12	0.06	0	0	0	0	0	0	0	0	0	0	0	0	1.25	0	0	0	0	0	0	0	0	0
OTU228	Bacteria	Bacteroidetes	Bacteroidia	Flavobacteriales	Flavobacteriaceae	NA	NA	0	0	0	0	0	0	0	0	0	0	0	0	0	0	0.04	0.14	0	0	0	0	0	0	0	0	0	0	0	1.23
OTU229	Bacteria	Proteobacteria	Gammaproteobacteria	Cellvibrionales	Cellvibrionaceae	uncultured	uncultured organism	0	0	0	0	0	0	0	0	0	0	0	0	0	0	0	1.41	0	0	0	0	0	0	0	0	0	0	0	0
OTU230	Bacteria	Bacteroidetes	Bacteroidia	Flavobacteriales	Flavobacteriaceae	Pseudofulvibacter	uncultured bacterium	0.18	0	0	0	0.07	0	0	0	0	0	0	0	0.55	0.08	0.51	0	0	0	0	0	0	0	0	0	0	0	0	0
OTU231	Bacteria	Proteobacteria	Gammaproteobacteria	Oceanospirillales	Nitrincolaceae	Neptuniibacter	uncultured bacterium	0.3	0	0	0.47	0	0	0	0	0	0	0	0	0	0.62	0	0	0	0	0	0	0	0	0	0	0	0	0	0
OTU232	Bacteria	Proteobacteria	Alphaproteobacteria	Sphingomonadales	Sphingomonadaceae	NA	NA	0	0.04	0	0	0.08	0.73	0.35	0	0.07	0	0.1	0	0	0	0	0	0	0	0	0	0	0	0	0	0	0	0	0
OTU233	Bacteria	Proteobacteria	Gammaproteobacteria	Betaproteobacteriales	Burkholderiaceae	Burkholderia-Caballeronia-Paraburkholderia	NA	0	0	0	0	0	0	0	0	0	0	0	0	0	0	0	0	0	0.06	0	0.35	0.36	0.46	0	0	0.14	0	0	0
OTU234	Bacteria	Bacteroidetes	Bacteroidia	Flavobacteriales	Flavobacteriaceae	NA	NA	0	0	0	0	0	0	0	0	0	0	0	0	0	0	0	0	0	0	0	0	0	0	0.13	0	0.18	0	1.06	0
OTU235	Bacteria	Proteobacteria	Gammaproteobacteria	Alteromonadales	Alteromonadaceae	Rheinheimera	NA	0	0.01	0	0	0	0	0	0	0	0	0	0	0.01	0	0	0	0	0	0	0	0	0.11	0.16	0	0.22	0.09	0	0.77
OTU236	Bacteria	Proteobacteria	Alphaproteobacteria	Rickettsiales	Mitochondria	NA	NA	0	0	0	0	0	0	0	0	0	0	0	0	0	0	0	0	1.36	0	0	0	0	0	0	0	0	0	0	0
OTU237	Bacteria	Proteobacteria	Alphaproteobacteria	Rickettsiales	Mitochondria	NA	NA	0	0	0	0	0	0	0	1.35	0	0	0	0	0	0	0	0	0	0	0	0	0	0	0	0	0	0	0	0
OTU238	Bacteria	Proteobacteria	Alphaproteobacteria	Rhodobacterales	Rhodobacteraceae	Pseudophaeobacter	NA	0	0	0	0	0	0	0	0	0	0	0	0	0	1.35	0	0	0	0	0	0	0	0	0	0	0	0	0	0
OTU239	Bacteria	Acidobacteria	Holophagae	Acanthopleuribacterales	Acanthopleuribacteraceae	Acanthopleuribacter	uncultured bacterium	0	0	0	0	0	0	0	0	0	0	0	0	0	1.34	0	0	0	0	0	0	0	0	0	0	0	0	0	0
OTU240	Bacteria	Proteobacteria	Gammaproteobacteria	Vibrionales	Vibrionaceae	Aliivibrio	Aliivibrio finisterrensis	0	0	0	0	0	0	0	0	0	0	0	0	0	0	0	0	0	0.34	0	0.09	0	0	0	0	0	0	0	0.91
OTU241	Bacteria	Proteobacteria	Gammaproteobacteria	Vibrionales	Vibrionaceae	Vibrio	NA	0	0	0	0	0	0	0	0	0	0	0	1.33	0	0	0	0	0	0	0	0	0	0	0	0	0	0	0	0
OTU242	Bacteria	Bacteroidetes	Bacteroidia	Bacteroidales	Marinifilaceae	Marinifilum	uncultured Bacteroidetes bacterium	0	0	0.04	0.02	0	0	0	1.26	0	0	0	0	0	0	0	0	0	0	0	0	0	0	0	0	0	0	0	0
OTU243	Bacteria	Proteobacteria	Gammaproteobacteria	Vibrionales	Vibrionaceae	Vibrio	NA	0.15	0	0	0.03	0.46	0.24	0	0	0.15	0	0	0	0	0	0	0	0	0	0	0.27	0	0	0	0	0	0	0	0
OTU244	Bacteria	Bacteroidetes	Bacteroidia	Flavobacteriales	Cryomorphaceae	uncultured	uncultured bacterium	0	0	0	0	0	0	0	0	0	0	0	0	0	0	0	0	1.31	0	0	0	0	0	0	0	0	0	0	0
OTU245	Bacteria	Proteobacteria	Gammaproteobacteria	Alteromonadales	Shewanellaceae	Psychrobium	uncultured bacterium	0	0	0.21	1.07	0	0	0	0	0	0	0	0	0	0	0	0	0	0	0	0	0	0	0	0	0	0	0	0
OTU246	Bacteria	Proteobacteria	Gammaproteobacteria	Alteromonadales	Pseudoalteromonadaceae	Psychrosphaera	uncultured bacterium	0	0	0	0	0	0	0	0	0	0	0	0	0	0	0	0	1.27	0	0	0	0	0	0	0	0	0	0	0
OTU247	Bacteria	Firmicutes	Bacilli	Bacillales	Staphylococcaceae	Staphylococcus	NA	0	0	0	0	0	0	0	0	0	0	0	0	0	0	0	0	0	0.21	0	0	0	0	0	0	0.35	0.04	0.68	0
OTU248	Bacteria	Proteobacteria	Gammaproteobacteria	Oceanospirillales	Saccharospirillaceae	Oleispira	uncultured bacterium	0.13	0	0	0	0	0	0	0.68	0.2	0	0.15	0	0	0	0.1	0	0	0	0	0	0	0	0	0	0	0	0	0
OTU249	Bacteria	Cyanobacteria	Oxyphotobacteria	Chloroplast	Betula pendula (European white birch)	Betula pendula (European white birch)	Betula pendula (European white birch)	0	0	0	0	0	0	0	0	0	0	0	0	0	1.25	0	0	0	0	0	0	0	0	0	0	0	0	0	0
OTU250	Bacteria	Proteobacteria	Gammaproteobacteria	Betaproteobacteriales	Burkholderiaceae	Noviherbaspirillum	NA	0	0	0	0	0	0	0	0	0	0	0	0	0	0	0	0	0	0	0	0	0	0	0	0	0	0	0	1.25
OTU251	Bacteria	Proteobacteria	Gammaproteobacteria	Enterobacteriales	Enterobacteriaceae	Serratia	NA	0	0	0	0	0.02	0	0	0	0	0	0	0	0	0	0	0	0.42	0	0	0	0	0.17	0	0	0	0	0.63	0
OTU252	Bacteria	Actinobacteria	Actinobacteria	Corynebacteriales	Corynebacteriaceae	Corynebacterium 1	NA	0	0	0	0	0.1	0	0	0	0	0	0	0	0	0	0	0	0	0	0	0	0	0	0	0.13	0	0	0	1.02
OTU253	Bacteria	Proteobacteria	Gammaproteobacteria	Vibrionales	Vibrionaceae	Vibrio	NA	0.11	0.28	0.08	0.04	0.12	0.14	0	0	0.05	0.07	0.28	0	0	0	0	0.07	0	0	0	0	0	0	0	0	0	0	0	0
OTU254	Bacteria	Proteobacteria	Gammaproteobacteria	Alteromonadales	Pseudoalteromonadaceae	Pseudoalteromonas	NA	0	0	0.12	0.1	0.03	0	0	0	0.03	0	0	0	0	0	0	0.09	0	0.23	0	0.63	0	0	0	0.02	0	0	0	0
OTU255	Bacteria	Proteobacteria	Gammaproteobacteria	Betaproteobacteriales	Burkholderiaceae	Variovorax	NA	0	0	0	0	0	0	0	0	0	0	0	0	0	0	0	0	0	0	0	0	0.84	0	0	0	0.4	0	0	0
OTU256	Bacteria	Proteobacteria	Gammaproteobacteria	Oceanospirillales	Halomonadaceae	Oceanospirillum	NA	0	0	0	0	0	0	0	0	0	0	0	0	0	0	0	0	1.24	0	0	0	0	0	0	0	0	0	0	0
OTU257	Bacteria	Verrucomicrobia	Verrucomicrobiae	Verrucomicrobiales	Rubritaleaceae	Rubritalea	uncultured bacterium	0	0	0	0	0	0	0	0	0	0	0	1.2	0	0	0.03	0	0	0	0	0	0	0	0	0	0	0	0	0
OTU258	Bacteria	Proteobacteria	Gammaproteobacteria	Vibrionales	Vibrionaceae	Vibrio	NA	0	0	0	0	0	0	0	0	0	0	0.09	0	0	0	0	0	0	0	0	0	0	0	0	0	1.06	0.08	0	0
OTU259	Bacteria	Proteobacteria	Alphaproteobacteria	Rickettsiales	Mitochondria	NA	NA	0	0	0	0	0	0	0	0	0	0	0	0	0	1.23	0	0	0	0	0	0	0	0	0	0	0	0	0	0
OTU260	Bacteria	Proteobacteria	Gammaproteobacteria	Alteromonadales	Alteromonadaceae	Glaciecola	Glaciecola sp. HTCC2999	0	0	0	0	0	0	0	0	0	0	0	0	0	0	0	0	0	0	0	0	0	0	0	0	0	0	0	1.23
OTU261	Bacteria	Acidobacteria	Subgroup 6	NA	NA	NA	NA	0	0	0	0	0	0	0	0	0	0	0	0	0	0	0	0	0	0	0	0	0	0	0	0	0	0	1.22	0
OTU262	Bacteria	Proteobacteria	Deltaproteobacteria	Myxococcales	Haliangiaceae	Haliangium	uncultured Myxococcales bacterium	0	0	0	0	0	0	0	0	0	0	0	0	0	0	0	0	0	0	0	0	0	0	0	1.21	0	0	0	0
OTU263	Bacteria	Verrucomicrobia	Verrucomicrobiae	Verrucomicrobiales	Rubritaleaceae	Rubritalea	NA	0	0	0	0	0.06	0.09	0.77	0	0	0	0	0	0	0	0	0	0	0	0	0	0.29	0	0	0	0	0	0	0
OTU264	Bacteria	Proteobacteria	Gammaproteobacteria	Gammaproteobacteria Incertae Sedis	Unknown Family	Marinicella	uncultured bacterium	0	0	0	0	0	0	0	0	0	0	0	0	0	0	0	0	0	0	0	0	0	0	0.89	0.31	0	0	0	0
OTU265	Bacteria	Proteobacteria	Gammaproteobacteria	Alteromonadales	Pseudoalteromonadaceae	Psychrosphaera	uncultured bacterium	0.15	0	0.18	0	0.15	0	0	0	0.16	0.21	0	0	0	0	0	0	0	0	0	0.33	0	0	0	0	0	0	0	0
OTU266	Bacteria	Actinobacteria	Actinobacteria	Micrococcales	Dermabacteraceae	Dermabacter	uncultured bacterium	0	0	0	0	0	0	0	0	0	0	0	0	0	0	0	0	0	0	0	0	0	0	0	0	0	0	1.19	0
OTU267	Bacteria	Proteobacteria	Alphaproteobacteria	Rhodobacterales	Rhodobacteraceae	Pseudophaeobacter	NA	0.27	0.3	0.28	0	0	0	0	0	0	0	0	0	0	0	0	0	0	0	0.2	0.12	0	0	0	0	0	0	0	0
OTU268	Bacteria	Proteobacteria	Gammaproteobacteria	Betaproteobacteriales	Neisseriaceae	Neisseria	NA	0	0	0	0	0	0	0	0	0	0	0	0	0	0	0	0	1.17	0	0	0	0	0	0	0	0	0	0	0
OTU269	Bacteria	Bacteroidetes	Bacteroidia	Flavobacteriales	Cryomorphaceae	uncultured	NA	0.11	0	0.49	0.36	0	0	0	0	0	0.08	0	0	0	0.03	0	0	0	0	0.06	0.04	0	0	0	0	0	0	0	0
OTU270	Bacteria	Verrucomicrobia	Verrucomicrobiae	Verrucomicrobiales	Rubritaleaceae	Rubritalea	NA	0	0	0	0	0.18	0.33	0	0.65	0	0	0	0	0	0	0	0	0	0	0	0	0	0	0	0	0	0	0	0
OTU271	Bacteria	Firmicutes	Negativicutes	Selenomonadales	Acidaminococcaceae	uncultured	uncultured bacterium	0	0	0	0	0	0	0	0	0	0	0	0	0	1.13	0	0	0	0	0	0	0	0	0	0	0	0	0	0
OTU272	Bacteria	Proteobacteria	Alphaproteobacteria	Rickettsiales	Mitochondria	NA	NA	0	0	0	0	0	0	0	0	0	0	0	0	0	0	0	0	0	0	0.06	0	1.06	0	0	0	0	0	0	0
OTU273	Bacteria	Proteobacteria	Gammaproteobacteria	Vibrionales	Vibrionaceae	Vibrio	NA	0	0	0	0	0	0	0	0	0	0	0	0	0	0	0	1.12	0	0	0	0	0	0	0	0	0	0	0	0
OTU274	Bacteria	Acidobacteria	Blastocatellia (Subgroup 4)	2024-11-01	NA	NA	NA	0	0	0	0	0	0	0	0	0	0	0	0	0	0	0	0	0	0	0	0	1.12	0	0	0	0	0	0	0
OTU275	Bacteria	Proteobacteria	Gammaproteobacteria	Vibrionales	Vibrionaceae	Vibrio	NA	0	0.13	0	0	0.28	0	0	0	0.06	0	0	0	0	0	0	0	0	0	0	0	0	0	0	0	0.1	0.02	0.5	0
OTU276	Bacteria	Proteobacteria	Gammaproteobacteria	Cellvibrionales	Cellvibrionaceae	Saccharophagus	Saccharophagus sp. MM1-2b	0	0	0	0	0	0	0	0	0	0	0	0	0	0	0	0	0	0	0	0	1.09	0	0	0	0	0	0	0
OTU277	Bacteria	Acidobacteria	Holophagae	Acanthopleuribacterales	Acanthopleuribacteraceae	Acanthopleuribacter	uncultured bacterium	0	0.05	0	0	0.41	0.39	0	0	0.15	0	0	0	0.07	0	0	0	0	0	0	0	0	0	0	0	0	0	0	0
OTU278	Bacteria	Bacteroidetes	Bacteroidia	Chitinophagales	Saprospiraceae	Lewinella	marine bacterium MSC1	0	0	0	0	0	0	0	0	0	0	0	0	0	0	0.21	0	0	0	0	0	0	0.07	0	0.09	0	0	0	0.69
OTU279	Bacteria	Verrucomicrobia	Verrucomicrobiae	Chthoniobacterales	Chthoniobacteraceae	Candidatus Udaeobacter	uncultured Xiphinematobacteriaceae bacterium	0	0	0	0	0	0	0	0	0	0	0	0	0	0	0	0	0	0	0	0	1.06	0	0	0	0	0	0	0
OTU280	Bacteria	Proteobacteria	Alphaproteobacteria	Caulobacterales	Hyphomonadaceae	Hellea	uncultured alpha proteobacterium	0	0	0	0	0	0	0	0	0	0	0	0	0	0	0	0	0	0	0	0	0	0	0.24	0	0	0.06	0.75	0
OTU281	Bacteria	Firmicutes	Clostridia	Clostridiales	Peptostreptococcaceae	Peptostreptococcus	NA	0	0	0	0	0	0	0	0	0	0	0	0	0	0	0	0	0	0	0	0	0	0	0	1.05	0	0	0	0
OTU282	Bacteria	Proteobacteria	Gammaproteobacteria	Alteromonadales	Psychromonadaceae	Psychromonas	NA	0.02	0.04	0.01	0	0	0	0.75	0	0	0.24	0	0	0	0	0	0	0	0	0	0	0	0	0	0	0	0	0	0
OTU283	Bacteria	Firmicutes	Bacilli	Lactobacillales	Streptococcaceae	Streptococcus	Streptococcus gordonii	0	0	0	0	0	0	0	0	0	0	0	0.05	0	0	0	0	0.52	0	0	0	0	0.47	0	0	0	0	0	0
OTU284	Bacteria	Acidobacteria	Subgroup 6	NA	NA	NA	NA	0	0	0	0	0	0	0	0	0	0	0	0	0	0	0	0	0	0	0	0	0	0	0	1.04	0	0	0	0
OTU285	Bacteria	Bacteroidetes	Bacteroidia	Flavobacteriales	Flavobacteriaceae	NA	NA	0.07	0	0.06	0.38	0	0	0	0.08	0.11	0	0.34	0	0	0	0	0	0	0	0	0	0	0	0	0	0	0	0	0
OTU286	Bacteria	Proteobacteria	Gammaproteobacteria	Vibrionales	Vibrionaceae	Vibrio	NA	0	0	0	0	0	0.23	0	0	0	0	0.62	0	0	0	0	0	0	0	0	0.18	0	0	0	0	0	0	0	0
OTU287	Bacteria	Epsilonbacteraeota	Campylobacteria	Campylobacterales	Arcobacteraceae	Arcobacter	NA	0.55	0	0.07	0.02	0.29	0	0	0	0.09	0	0	0	0	0	0	0	0	0	0	0	0	0	0	0	0	0	0	0
OTU288	Archaea	Euryarchaeota	Halobacteria	Halobacteriales	Haloferacaceae	Halorubrum	NA	0	0	0	0	0	0	0	0	0	0	0	0	0	0	0	0	0	0	0	0	0	0	0	0	0	0	0	1.02
OTU289	Bacteria	Bacteroidetes	Bacteroidia	Chitinophagales	uncultured	NA	NA	0	0	0	0	0	0	1.02	0	0	0	0	0	0	0	0	0	0	0	0	0	0	0	0	0	0	0	0	0
OTU290	Bacteria	Firmicutes	Bacilli	Bacillales	Bacillaceae	Bacillus	NA	0	0	0	0	0	0	1.01	0	0	0	0	0	0	0	0	0	0	0	0	0	0	0	0	0	0	0	0	0
OTU291	Bacteria	Proteobacteria	Alphaproteobacteria	Rhodobacterales	Rhodobacteraceae	Tropicibacter	Tropicibacter phthalicicus	0	0	0	0	0	0	0	0	0	0	0	0	0	0	0	0.26	0.75	0	0	0	0	0	0	0	0	0	0	0
OTU292	Bacteria	Chloroflexi	Anaerolineae	Ardenticatenales	Ardenticatenaceae	uncultured	uncultured Chloroflexi bacterium	0	0	0	0	0	0	0	0	0	0	0	1.01	0	0	0	0	0	0	0	0	0	0	0	0	0	0	0	0
OTU293	Bacteria	Proteobacteria	Gammaproteobacteria	Vibrionales	Vibrionaceae	Vibrio	NA	0.08	0.03	0	0	0	0.51	0	0	0.39	0	0	0	0	0	0	0	0	0	0	0	0	0	0	0	0	0	0	0
OTU294	Bacteria	Proteobacteria	Alphaproteobacteria	Sphingomonadales	Sphingomonadaceae	NA	NA	0	0	0	0	0	0	0	0	0	0	0	0	0	0	0	0	0	0.25	0.46	0	0	0	0	0.29	0	0	0	0
