# Supplementary material for: Factors Driving Bacterial Microbiota of Eggs from Commercial Hatcheries of European Seabass and Gilthead Seabream
Source: Microorganisms. 2021 Nov 1;9(11):2275. doi: 10.3390/microorganisms9112275 (PMC8619918; doi:10.3390/microorganisms9112275)
Supplement: Supplementary file 1 [file microorganisms-09-02275-s001.zip › Supplementary Table S3.xlsx]

## Sheet: Top 15 genera
Supplementary Table 3. The top 15 proportionally most abundant genera in all egg and water samples. The relative percentage of each genus is calculated and presented. Information on sample codes, sites and species are presented in figure 1. The most abundant genus are highlighted in the same colour in each sample to facilitate comparison of their relative abundance between samples.
S1.SA.BW1	%	S1.SA.BW2	%	S1.SA.BW3	%	S1.SA.BW4	%	S1.SA.E.AD1	%	S1.SA.E.AD2	%	S1.SA.E.AD3	%	S1.SA.E.AD4	%	S1.SA.E.BD1	%	S1.SA.E.BD3	%	S1.SA.E.BD4	%	S2.DL.BW1	%	S2.DL.BW2	%	S2.DL.E.AD1	%	S2.DL.E.BD1	%	S2.SA.E.AD1	%	S2.SA.E.BD1	%	S3.DL.BW1	%	S3.SA.BW1	%	S3.SA.BW2	%	S3.DL.E.AD1	%	S3.DL.E.BD1	%	S3.SA.E.AD1	%	S3.SA.E.BD1	%	S3.DL.E.AD2	%
Salinirepens	13.4177	Glaciecola	20.3146	uncultured	25.0495	uncultured	18.9331	Pseudoalteromonas	17.0905	Colwellia	9.50347	NA	17.8078	Arcobacter	31.2392	Psychrobium	29.5929	Psychrobium	31.2791	Arcobacter	28.3837	Vibrio	32.66	Glaciecola	31.352	NA	58.0825	Pseudofulvibacter	18.6396	Vibrio	37.8908	NA	31.7201	Photobacterium	40.7524	NA	33.9639	NA	31.5786	NA	50.9418	NA	47.1376	Tetraselmis sp. CCMP 881	23.7829	NA	23.1824	NA	29.5923
NS3a marine group	12.7451	Colwellia	16.3487	[Polaribacter] huanghezhanensis	11.8125	Pseudophaeobacter	11.8705	NA	13.9698	uncultured	9.32757	Psychrobium	12.0433	uncultured Pseudovibrio sp.	12.3699	Salinirepens	10.0217	Vibrio	11.6111	Vibrio	17.2642	uncultured	14.3045	Pseudofulvibacter	21.494	Colwellia	5.82309	Tenacibaculum	18.3799	NA	14.0312	Tropicibacter	20.783	NA	24.8077	uncultured	8.6912	Glaciecola	12.782	Pseudophaeobacter	5.44358	Leucothrix	10.3368	Granulosicoccus	22.9723	Granulosicoccus	13.0389	Vibrio	28.1002
Pseudophaeobacter	12.0472	NA	16.0846	Pseudophaeobacter	11.3103	Glaciecola	10.5518	Psychrobium	11.1386	Vibrio	8.16414	Vibrio	9.94858	NA	7.9559	Pseudoalteromonas	8.69043	Pseudoalteromonas	9.36882	uncultured Pseudovibrio sp.	7.51452	NA	12.5909	Thalassotalea	14.0672	uncultured	5.20928	NA	7.22165	Tropicibacter	9.36829	Vibrio	7.02207	Glaciecola	14.9614	[Polaribacter] huanghezhanensis	8.37212	Pseudoalteromonas	11.1148	Leucothrix	4.19291	Pinus canariensis	5.20322	Leucothrix	11.3228	Leucothrix	8.54813	Pseudoalteromonas	9.22092
Colwellia	9.17984	Pseudophaeobacter	12.7522	Glaciecola	10.9344	NA	9.84817	Vibrio	8.22381	NA	7.65152	Colwellia	9.01218	Colwellia	7.2431	Colwellia	6.75355	Colwellia	8.52762	Colwellia	7.4304	Photobacterium	3.64917	NA	13.633	Pseudomonas	3.83831	Vibrio	6.09551	uncultured	7.99962	Glaciecola	4.30654	Pseudoalteromonas	4.71494	Pseudoalteromonas	8.1035	Colwellia	6.01181	Glaciecola	3.62606	Vibrio	5.17694	uncultured	7.57754	uncultured	7.61082	Pseudomonas	4.64808
Pseudofulvibacter	8.63167	Thalassotalea	5.95308	Colwellia	7.6168	NS3a marine group	9.6013	Psychrosphaera	6.76388	Pseudoalteromonas	4.42256	Pseudoalteromonas	8.85521	Granulosicoccus	5.95475	Vibrio	6.18911	uncultured	6.96359	NA	5.712	Tenacibaculum	3.19047	Pacificibacter	8.3686	Glaciecola	3.69798	Pseudoalteromonas	5.95942	Oleispira	3.65292	Pseudomonas	4.19825	Colwellia	3.89331	Pseudophaeobacter	7.57051	Pseudophaeobacter	5.6009	uncultured bacterium	3.11619	Pseudomonas	4.15889	Pseudoalteromonas	4.77209	Tenacibaculum	6.5387	Oleispira	4.56589
uncultured	7.95488	Vibrio	5.49681	NA	6.1954	uncultured Flavobacterium sp.	6.71494	Oleispira	5.95356	Oleispira	3.93004	Salinirepens	7.25846	Pseudoalteromonas	3.99345	Psychrosphaera	4.95491	NA	5.02075	Pseudoalteromonas	4.08171	Rubritalea	2.52423	uncultured	8.12204	Citrus medica	3.29618	uncultured	5.35526	Thalassotalea	3.44291	Psychrosphaera	2.84048	Pinus canariensis	2.18431	Glaciecola	4.44367	Vibrio	5.38688	Thalassotalea	2.40837	Colwellia	4.13394	Sulfitobacter	3.7265	Pseudoalteromonas	3.62405	Pinus canariensis	2.54468
Glaciecola	4.48872	[Polaribacter] huanghezhanensis	3.57937	Salinirepens	4.61117	Pseudoalteromonas	4.80579	Salinirepens	4.3329	Salinirepens	3.12092	Oleispira	6.59269	Oleispira	3.87834	NA	4.63566	Salinirepens	4.9344	uncultured	3.61306	Thalassotalea	2.20536	Nereida	0.507558	Serratia	2.74194	Leisingera	5.30136	Salinirepens	2.06244	Thalassotalea	2.69888	Pseudomonas	0.788432	Agarivorans	4.20276	uncultured	5.20353	Enhydrobacter	2.39338	uncultured	2.42887	BD1-7 clade	3.62312	Staphylococcus	1.91956	Psychrosphaera	2.11098
Oleispira	4.02277	Arcobacter	2.58629	Pseudoalteromonas	4.00243	Colwellia	4.58978	uncultured	3.32837	Granulosicoccus	2.55302	uncultured	2.85792	Vibrio	3.74552	Oleispira	4.5649	Oleispira	4.75613	Psychrobium	3.52493	uncultured bacterium	1.80276	Vibrio	0.306534	Pseudofulvibacter	2.41686	Oleispira	2.97807	Glaciecola	1.93501	uncultured Nitrosomonadales bacterium	2.62391	Vibrio	0.736454	Vibrio	3.56531	Thalassotalea	4.43092	Pinus canariensis	2.11145	Pseudoalteromonas	1.83249	Lewinella	2.34258	Oleispira	1.85536	Leucothrix	1.90488
NA	3.87518	Profundimonas	1.97434	Vibrio	3.59763	Nereida	3.25049	Colwellia	2.71225	Pseudofulvibacter	2.39974	Arcobacter	1.80785	uncultured	2.45274	uncultured	3.68286	[Polaribacter] huanghezhanensis	1.93727	Oleispira	2.61166	Glaciecola	1.44203	Arcobacter	0.235454	Salinirepens	1.55673	Pseudomonas	2.39626	Tenacibaculum	1.45598	Crocinitomix	2.38234	Sphingomonas	0.494727	Colwellia	3.50704	Arcobacter	1.87909	Alkalimarinus	1.9075	Glaciecola	1.59341	Bacillus	2.04182	Salinirepens	1.81363	Tenacibaculum	1.11144
Vibrio	3.28062	Salinirepens	1.97112	Oleispira	2.19449	Tropicibacter	2.99539	Pseudofulvibacter	2.32048	Leucothrix	1.97507	Granulosicoccus	1.59134	Pseudomonas	1.62926	Pseudofulvibacter	3.64007	Arcobacter	1.66848	uncultured Flavobacterium sp.	2.05488	Pseudoalteromonas	1.02519	Amphritea	0.161041	Staphylococcus	1.39823	Kordia	1.98669	Pseudomonas	1.45362	uncultured bacterium	2.34069	Leptotrichia	0.435235	Salinirepens	2.98045	[Polaribacter] huanghezhanensis	1.87125	Pseudomonas	1.82353	Photobacterium	1.51065	Tenacibaculum	1.72227	Pseudomonas	1.71091	Corynebacterium 1	0.962238
Amphritea	2.86738	Alkalimarinus	1.78646	Amphritea	1.94491	Psychrobium	2.72589	Granulosicoccus	1.57712	Paracoccus	1.85697	Flavobacterium	1.39107	BD1-7 clade	1.46544	NS3a marine group	1.76573	Pseudophaeobacter	1.18799	Granulosicoccus	1.55017	Subgroup 10	0.994015	uncultured bacterium	0.132165	Pseudophaeobacter	1.35078	Leucothrix	1.81642	Dokdonia	1.38755	uncultured	2.29071	Staphylococcus	0.414569	Oleispira	1.73895	Salinirepens	1.75924	Colwellia	1.51161	Tetraselmis sp. CCMP 881	1.50146	Pseudomonas	1.67293	Glaciecola	1.67881	Staphylococcus	0.830104
Arcobacter	2.33607	Polaribacter 4	1.59966	Tropicibacter	1.76838	[Polaribacter] huanghezhanensis	2.4461	Agarivorans	1.475	Flavobacterium	1.82179	Bacillus	1.34235	Glaciecola	1.39018	Glaciecola	1.32636	uncultured bacterium	0.90666	Pseudofulvibacter	1.48207	Salinirepens	0.930775	Crocinitomix	0.121059	Acanthopleuribacter	1.34068	Colwellia	1.70006	Candidatus Megaira	0.854237	Oceanospirillum	2.04082	Aliivibrio	0.376368	Oceaniserpentilla	1.52505	Pseudomonas	1.11076	Tardiphaga	1.38264	Cherax quadricarinatus	1.45154	NA	1.08788	Arcobacter	1.60498	Photobacterium	0.739064
Psychrosphaera	2.32132	Pseudoalteromonas	1.33877	Nereida	1.65119	Amphritea	1.60879	Paracoccus	1.13848	Psychrobacter	1.82179	[Polaribacter] huanghezhanensis	1.29905	Pseudophaeobacter	1.33705	Pseudophaeobacter	1.26876	Granulosicoccus	0.898304	Salinirepens	1.30583	Streptococcus	0.884459	Pseudophaeobacter	0.108842	Betula pendula (European white birch)	1.25386	Pseudophaeobacter	1.66719	Pseudophaeobacter	0.769285	Ferruginibacter	1.81591	Fusobacterium	0.325017	Pseudomonas	0.91318	Pinus canariensis	1.05369	Pseudoalteromonas	1.19669	Oleispira	1.35827	Thalassotalea	1.08083	Polynucleobacter	1.60498	Arcobacter	0.708718
Thalassotalea	1.53279	Oleispira	1.32911	uncultured Flavobacterium sp.	1.06681	Vibrio	1.48741	Arcobacter	1.0849	Alkalimarinus	1.79415	Nocardioides	1.06631	uncultured Flavobacterium sp.	1.33262	Serratia	1.07622	Psychromonas	0.867664	[Polaribacter] huanghezhanensis	1.06149	Winogradskyella	0.853285	uncultured Flavobacterium sp.	0.10662	Arcobacter	0.964121	Thiothrix	1.55083	Sulfitobacter	0.679614	uncultured Cyanobacterium sp.	1.53269	uncultured	0.314997	Alkalimarinus	0.841405	Alkalimarinus	1.01303	Pseudofulvibacter	1.18769	Corynebacterium 1	1.01148	Colwellia	1.02209	Rubritalea	1.37707	uncultured bacterium	0.657508
Pseudoalteromonas	1.48008	uncultured	0.586183	NS3a marine group	0.60417	Oleispira	1.43186	Flavobacterium	0.986121	uncultured Pseudovibrio sp.	1.66097	Psychrobacter	0.920162	Marinifilum	1.26179	Arcobacter	0.867233	Glaciecola	0.721428	BD1-7 clade	0.749049	Colwellia	0.82122	Photobacterium	0.0944035	Weissella	0.890423	Marinomonas	1.43184	Alkalimarinus	0.646577	Alteromonas	1.45773	Thalassotalea	0.273039	uncultured Flavobacterium sp.	0.797345	Serratia	0.852512	Saccharophagus	1.08872	Bifidobacterium	0.807871	Thiothrix	0.916353	uncultured bacterium	1.33534	Colwellia	0.629058
[truncated: 6 more columns]
