# Supplementary material for: Factors Driving Bacterial Microbiota of Eggs from Commercial Hatcheries of European Seabass and Gilthead Seabream
Source: Microorganisms. 2021 Nov 1;9(11):2275. doi: 10.3390/microorganisms9112275 (PMC8619918; doi:10.3390/microorganisms9112275)
Supplement: Supplementary file 1 [file microorganisms-09-02275-s001.zip › Supplementary Table S4.xlsx]

## Sheet: Site
Supplementary Table 4. Differential abundance analysis at the level of Phylum, Class, Order, Family, Genus and Species of microbiota by sampling site.
OTU	Kingdom	Phylum	Class	Order	Family	Genus	Species	kw.ep	kw.eBH	glm.ep	glm.eBH
OTU45	Bacteria	Proteobacteria	Gammaproteobacteria	Oceanospirillales	Saccharospirillaceae	Oleispira	NA	0.00041682	0.195575	2.5548e-07	0.000119773
OTU53	Bacteria	Proteobacteria	Gammaproteobacteria	Oceanospirillales	Saccharospirillaceae	Oleispira	NA	0.000395974	0.193777	3.27575e-06	0.000937284
OTU85	Bacteria	Proteobacteria	Gammaproteobacteria	Alteromonadales	Colwelliaceae	Colwellia	NA	0.00042251	0.192228	4.2438e-06	0.000688657
OTU8	Bacteria	Proteobacteria	Gammaproteobacteria	Alteromonadales	Shewanellaceae	Psychrobium	uncultured bacterium	0.000499901	0.20036	8.93632e-06	0.00143119
OTU63	Bacteria	Proteobacteria	Gammaproteobacteria	Alteromonadales	Colwelliaceae	Colwellia	NA	0.00168227	0.273289	1.63698e-05	0.00332773
OTU211	Bacteria	Proteobacteria	Gammaproteobacteria	Vibrionales	Vibrionaceae	Vibrio	NA	0.00200232	0.26548	0.000116192	0.0107531
OTU59	Bacteria	Proteobacteria	Gammaproteobacteria	Vibrionales	Vibrionaceae	Vibrio	NA	0.00211542	0.274582	0.000368797	0.0189229
OTU48	Bacteria	Proteobacteria	Gammaproteobacteria	Oceanospirillales	Saccharospirillaceae	Oleispira	uncultured bacterium	0.00776937	0.413511	0.000482486	0.0426623
OTU71	Bacteria	Proteobacteria	Gammaproteobacteria	Alteromonadales	Pseudoalteromonadaceae	Pseudoalteromonas	NA	0.00254049	0.27412	0.000561785	0.0133158
OTU325	Bacteria	Proteobacteria	Gammaproteobacteria	Alteromonadales	Psychromonadaceae	Psychromonas	NA	0.00197702	0.260139	0.00063338	0.026555
OTU10	Bacteria	Proteobacteria	Gammaproteobacteria	Alteromonadales	Pseudoalteromonadaceae	Pseudoalteromonas	NA	0.0278385	0.538839	0.00127455	0.053163
OTU50	Bacteria	Proteobacteria	Gammaproteobacteria	Vibrionales	Vibrionaceae	Vibrio	NA	0.00596068	0.359391	0.00127588	0.0534336
OTU92	Bacteria	Proteobacteria	Gammaproteobacteria	Alteromonadales	Colwelliaceae	Colwellia	NA	0.00291302	0.295416	0.00133191	0.0248821
OTU274	Bacteria	Proteobacteria	Gammaproteobacteria	Vibrionales	Vibrionaceae	Vibrio	NA	0.00339767	0.293683	0.00135277	0.0462494
OTU120	Bacteria	Epsilonbacteraeota	Campylobacteria	Campylobacterales	Arcobacteraceae	Arcobacter	NA	0.00421455	0.315291	0.00138438	0.0373213
OTU46	Bacteria	Proteobacteria	Gammaproteobacteria	Thiotrichales	Thiotrichaceae	Leucothrix	uncultured gamma proteobacterium	0.0245312	0.449546	0.0015003	0.0569434
OTU9	Bacteria	Bacteroidetes	Bacteroidia	Flavobacteriales	Crocinitomicaceae	Salinirepens	uncultured marine bacterium	0.0063757	0.398194	0.00173127	0.0946067
OTU60	Bacteria	Cyanobacteria	Oxyphotobacteria	Chloroplast	NA	NA	NA	0.0239981	0.436794	0.0017949	0.0592476
OTU67	Bacteria	Proteobacteria	Gammaproteobacteria	Vibrionales	Vibrionaceae	Vibrio	NA	0.0193198	0.47773	0.00189218	0.0726947
OTU14	Bacteria	Proteobacteria	Alphaproteobacteria	Rickettsiales	Mitochondria	Pinus canariensis	Pinus canariensis	0.0171932	0.451913	0.00197065	0.0722441
OTU33	Bacteria	Proteobacteria	Gammaproteobacteria	Thiotrichales	Thiotrichaceae	Leucothrix	uncultured gamma proteobacterium	0.031525	0.475764	0.00204982	0.0679266
OTU293	Bacteria	Proteobacteria	Gammaproteobacteria	Alteromonadales	Colwelliaceae	Colwellia	NA	0.0106903	0.371362	0.00354048	0.065872
OTU89	Bacteria	Bacteroidetes	Bacteroidia	Bacteroidales	NA	NA	NA	0.00873008	0.376179	0.00385833	0.0891244
OTU27	Bacteria	Bacteroidetes	Bacteroidia	Flavobacteriales	Flavobacteriaceae	Tenacibaculum	Tenacibaculum maritimum	0.0574428	0.534326	0.00410565	0.0676916
OTU76	Bacteria	Proteobacteria	Gammaproteobacteria	Alteromonadales	Pseudoalteromonadaceae	Pseudoalteromonas	NA	0.028277	0.455264	0.00438266	0.0920594
OTU13	Bacteria	Bacteroidetes	Bacteroidia	Flavobacteriales	Cryomorphaceae	uncultured	NA	0.0275276	0.53281	0.00441638	0.143859
OTU344	Bacteria	Epsilonbacteraeota	Campylobacteria	Campylobacterales	Arcobacteraceae	Arcobacter	NA	0.0107571	0.371891	0.0058646	0.0809181
OTU108	Bacteria	Proteobacteria	Alphaproteobacteria	Rhodobacterales	Rhodobacteraceae	uncultured	Pacificibacter sp. KJ21	0.0199878	0.450217	0.00593355	0.11405
OTU29	Bacteria	Bacteroidetes	Bacteroidia	Flavobacteriales	Flavobacteriaceae	[Polaribacter] huanghezhanensis	NA	0.0213431	0.486418	0.0070845	0.161993
OTU204	Bacteria	Proteobacteria	Gammaproteobacteria	Cellvibrionales	Spongiibacteraceae	BD1-7 clade	uncultured gamma proteobacterium	0.0182776	0.436368	0.00913347	0.129643
OTU100	Bacteria	Chloroflexi	Anaerolineae	Ardenticatenales	Ardenticatenaceae	uncultured	uncultured bacterium	0.0209176	0.459667	0.0104489	0.156429
OTU144	Bacteria	Proteobacteria	Gammaproteobacteria	Alteromonadales	Colwelliaceae	Thalassotalea	Thalassotalea eurytherma	0.0689325	0.565051	0.0107739	0.119687
OTU176	Bacteria	Epsilonbacteraeota	Campylobacteria	Campylobacterales	Arcobacteraceae	Arcobacter	NA	0.0257545	0.466085	0.0110347	0.147296
OTU22	Bacteria	Proteobacteria	Gammaproteobacteria	Alteromonadales	Pseudoalteromonadaceae	Pseudoalteromonas	NA	0.233702	0.771343	0.0133925	0.225542
OTU119	Bacteria	Actinobacteria	Actinobacteria	Propionibacteriales	Propionibacteriaceae	Cutibacterium	NA	0.00530865	0.374134	0.0137239	0.19542
OTU406	Bacteria	Proteobacteria	Gammaproteobacteria	Vibrionales	Vibrionaceae	Vibrio	NA	0.0286292	0.467145	0.0139847	0.150205
OTU64	Bacteria	Cyanobacteria	Oxyphotobacteria	Chloroplast	NA	NA	NA	0.0796435	0.561997	0.0141868	0.152651
OTU30	Bacteria	Proteobacteria	Gammaproteobacteria	Alteromonadales	Pseudoalteromonadaceae	Psychrosphaera	NA	0.0405698	0.509392	0.0144409	0.189561
OTU159	Bacteria	Proteobacteria	Gammaproteobacteria	Enterobacteriales	Enterobacteriaceae	Serratia	NA	0.0361148	0.490481	0.0147215	0.182894
OTU367	Bacteria	Actinobacteria	Actinobacteria	Propionibacteriales	Nocardioidaceae	Nocardioides	uncultured bacterium	0.0322032	0.47421	0.0152576	0.151199
OTU88	Bacteria	Proteobacteria	Alphaproteobacteria	Rhodobacterales	Rhodobacteraceae	Pseudophaeobacter	NA	0.0435424	0.535732	0.0185164	0.209657
OTU77	Bacteria	Bacteroidetes	Bacteroidia	Flavobacteriales	Flavobacteriaceae	Polaribacter 4	NA	0.0256479	0.496081	0.0201974	0.225316
OTU93	Bacteria	Proteobacteria	Gammaproteobacteria	Alteromonadales	Colwelliaceae	Colwellia	NA	0.0292164	0.500568	0.0212126	0.211146
OTU386	Bacteria	Bacteroidetes	Bacteroidia	Bacteroidales	Rikenellaceae	metagenome	metagenome	0.0318553	0.483095	0.0218479	0.183456
OTU224	Bacteria	Proteobacteria	Gammaproteobacteria	Alteromonadales	Colwelliaceae	Colwellia	NA	0.095478	0.60532	0.0222178	0.212429
OTU1	Bacteria	Cyanobacteria	Oxyphotobacteria	Chloroplast	NA	NA	NA	0.0542998	0.59288	0.0227979	0.262943
OTU35	Bacteria	Proteobacteria	Gammaproteobacteria	Alteromonadales	Alteromonadaceae	Glaciecola	NA	0.0337511	0.529817	0.0240302	0.259966
OTU47	Bacteria	Proteobacteria	Gammaproteobacteria	Gammaproteobacteria Incertae Sedis	Unknown Family	Alkalimarinus	uncultured bacterium	0.084145	0.651683	0.0244201	0.296581
OTU480	Bacteria	Proteobacteria	Gammaproteobacteria	Alteromonadales	Psychromonadaceae	Agarivorans	Vibrio sp.	0.0321235	0.488461	0.0256579	0.206575
OTU20	Bacteria	Proteobacteria	Gammaproteobacteria	Alteromonadales	Colwelliaceae	Thalassotalea	NA	0.0527507	0.60393	0.0262899	0.321617
OTU24	Bacteria	Epsilonbacteraeota	Campylobacteria	Campylobacterales	Arcobacteraceae	Arcobacter	uncultured Arcobacter sp.	0.0869098	0.594943	0.026668	0.223566
OTU16	Bacteria	Proteobacteria	Gammaproteobacteria	Alteromonadales	Pseudoalteromonadaceae	Pseudoalteromonas	NA	0.140074	0.708478	0.0266935	0.31196
OTU139	Bacteria	Bacteroidetes	Bacteroidia	Cytophagales	Microscillaceae	Microscilla	NA	0.05449	0.547667	0.0288342	0.246396
OTU588	Bacteria	Proteobacteria	Alphaproteobacteria	Rhodobacterales	Rhodobacteraceae	Ruegeria	NA	0.0371874	0.484804	0.0324374	0.198524
OTU5	Bacteria	Bacteroidetes	Bacteroidia	Flavobacteriales	Flavobacteriaceae	Pseudofulvibacter	uncultured bacterium	0.0565834	0.592088	0.0326083	0.311186
OTU82	Bacteria	Bacteroidetes	Bacteroidia	Flavobacteriales	Flavobacteriaceae	Tenacibaculum	NA	0.149254	0.628017	0.0356536	0.26031
OTU152	Bacteria	Proteobacteria	Gammaproteobacteria	Vibrionales	Vibrionaceae	Vibrio	NA	0.0715831	0.57479	0.0359785	0.273869
OTU57	Bacteria	Proteobacteria	Gammaproteobacteria	Alteromonadales	Colwelliaceae	Colwellia	gamma proteobacterium UDC305	0.116865	0.639174	0.0363173	0.291078
OTU170	Bacteria	Chloroflexi	Anaerolineae	Ardenticatenales	Ardenticatenaceae	uncultured	uncultured Chloroflexi bacterium	0.0285512	0.486599	0.0375761	0.284547
OTU208	Bacteria	Proteobacteria	Alphaproteobacteria	Rhodobacterales	Rhodobacteraceae	Pseudophaeobacter	NA	0.193712	0.686025	0.0382331	0.261378
OTU21	Bacteria	Proteobacteria	Gammaproteobacteria	Pseudomonadales	Pseudomonadaceae	Pseudomonas	NA	0.00180321	0.284041	0.0382837	0.333328
OTU122	Bacteria	Proteobacteria	Gammaproteobacteria	Alteromonadales	Colwelliaceae	Thalassotalea	uncultured bacterium	0.147963	0.634983	0.038778	0.235529
OTU286	Bacteria	Proteobacteria	Gammaproteobacteria	Alteromonadales	Colwelliaceae	Colwellia	NA	0.0973595	0.604725	0.0398084	0.24913
OTU347	Bacteria	Proteobacteria	Alphaproteobacteria	Sphingomonadales	Sphingomonadaceae	NA	NA	0.0841371	0.573219	0.0404779	0.238517
OTU304	Bacteria	Patescibacteria	Gracilibacteria	JGI 0000069-P22	uncultured bacterium	uncultured bacterium	uncultured bacterium	0.0987758	0.591529	0.042674	0.254197
OTU41	Bacteria	Proteobacteria	Gammaproteobacteria	Vibrionales	Vibrionaceae	Vibrio	NA	0.0904204	0.653048	0.0433716	0.354478
OTU157	Bacteria	Proteobacteria	Gammaproteobacteria	Betaproteobacteriales	Burkholderiaceae	Burkholderia-Caballeronia-Paraburkholderia	NA	0.139827	0.631241	0.0444201	0.28213
OTU141	Bacteria	Proteobacteria	Gammaproteobacteria	Oceanospirillales	Nitrincolaceae	Neptuniibacter	uncultured bacterium	0.0744386	0.580961	0.0470816	0.290425
OTU58	Bacteria	Bacteroidetes	Bacteroidia	Flavobacteriales	NS9 marine group	uncultured Flavobacterium sp.	uncultured Flavobacterium sp.	0.100788	0.642346	0.0471536	0.340057
OTU455	Bacteria	Proteobacteria	Deltaproteobacteria	Bradymonadales	uncultured marine bacterium	uncultured marine bacterium	uncultured marine bacterium	0.09084	0.583255	0.0476141	0.277014
OTU428	Bacteria	Proteobacteria	Gammaproteobacteria	uncultured	uncultured bacterium	uncultured bacterium	uncultured bacterium	0.0886246	0.58721	0.047824	0.280142
OTU185	Bacteria	Proteobacteria	Alphaproteobacteria	Rhizobiales	Xanthobacteraceae	Tardiphaga	NA	0.147623	0.634666	0.0491716	0.287644
OTU226	Bacteria	Proteobacteria	Gammaproteobacteria	Alteromonadales	Psychromonadaceae	Agarivorans	NA	0.0713503	0.569941	0.0496903	0.312999

## Sheet: Type (egg vs water)
Supplementary Table 4. Differential abundance analysis at the level of Phylum, Class, Order, Family, Genus and Species of microbiota for egg and broodstock water. To facilitate identification of sample type the egg samples are highlighted.
OTU	Kingdom	Phylum	Class	Order	Family	Genus	Species	kw.ep	kw.eBH	glm.ep	glm.eBH		Higher avg.
OTU21	Bacteria	Proteobacteria	Gammaproteobacteria	Pseudomonadales	Pseudomonadaceae	Pseudomonas	NA	0.00150997	0.661993	0.000353853	0.111353		EGG
OTU9	Bacteria	Bacteroidetes	Bacteroidia	Flavobacteriales	Crocinitomicaceae	Salinirepens	uncultured marine bacterium	0.00227428	0.659825	0.000636569	0.118591		WATER
OTU18	Bacteria	Proteobacteria	Gammaproteobacteria	Alteromonadales	Colwelliaceae	Colwellia	Colwellia meonggei	0.00532402	0.682996	0.00134202	0.177681		WATER
OTU85	Bacteria	Proteobacteria	Gammaproteobacteria	Alteromonadales	Colwelliaceae	Colwellia	NA	0.00962755	0.679906	0.00245846	0.153623		WATER
OTU8	Bacteria	Proteobacteria	Gammaproteobacteria	Alteromonadales	Shewanellaceae	Psychrobium	uncultured bacterium	0.016314	0.707462	0.0027081	0.194299		EGG
OTU92	Bacteria	Proteobacteria	Gammaproteobacteria	Alteromonadales	Colwelliaceae	Colwellia	NA	0.00739997	0.693704	0.00289454	0.228637		EGG
OTU33	Bacteria	Proteobacteria	Gammaproteobacteria	Thiotrichales	Thiotrichaceae	Leucothrix	uncultured gamma proteobacterium	0.0350944	0.72119	0.00294964	0.162379		EGG
OTU7	Bacteria	Proteobacteria	Alphaproteobacteria	Rhodobacterales	Rhodobacteraceae	Pseudophaeobacter	NA	0.0127899	0.713572	0.00350103	0.253624		WATER
OTU46	Bacteria	Proteobacteria	Gammaproteobacteria	Thiotrichales	Thiotrichaceae	Leucothrix	uncultured gamma proteobacterium	0.0286695	0.715637	0.00412081	0.163722		EGG
OTU367	Bacteria	Actinobacteria	Actinobacteria	Propionibacteriales	Nocardioidaceae	Nocardioides	uncultured bacterium	0.0181288	0.712013	0.00432481	0.198667		EGG
OTU112	Bacteria	Proteobacteria	Gammaproteobacteria	Thiohalorhabdales	Thiohalorhabdaceae	Granulosicoccus	NA	0.0505133	0.743282	0.0044902	0.137177		EGG
OTU24	Bacteria	Epsilonbacteraeota	Campylobacteria	Campylobacterales	Arcobacteraceae	Arcobacter	uncultured Arcobacter sp.	0.0694336	0.762779	0.00508617	0.217464		EGG
OTU70	Bacteria	Proteobacteria	Gammaproteobacteria	Oceanospirillales	Nitrincolaceae	Amphritea	uncultured bacterium	0.0193752	0.71626	0.006473	0.23888		WATER
OTU106	Bacteria	Proteobacteria	Gammaproteobacteria	Alteromonadales	Alteromonadaceae	Glaciecola	NA	0.0442612	0.734775	0.00690582	0.210407		WATER
OTU12	Bacteria	Proteobacteria	Alphaproteobacteria	Rickettsiales	Mitochondria	NA	NA	0.0368751	0.759647	0.00754094	0.326659		EGG
OTU50	Bacteria	Proteobacteria	Gammaproteobacteria	Vibrionales	Vibrionaceae	Vibrio	NA	0.0236053	0.723439	0.00771761	0.236186		WATER
OTU223	Bacteria	Bacteroidetes	Bacteroidia	Flavobacteriales	Crocinitomicaceae	Salinirepens	uncultured marine bacterium	0.0137175	0.69415	0.00833935	0.215314		WATER
OTU13	Bacteria	Bacteroidetes	Bacteroidia	Flavobacteriales	Cryomorphaceae	uncultured	NA	0.028866	0.739902	0.00930522	0.322624		WATER
OTU77	Bacteria	Bacteroidetes	Bacteroidia	Flavobacteriales	Flavobacteriaceae	Polaribacter 4	NA	0.0219445	0.710487	0.00991567	0.282574		WATER
OTU58	Bacteria	Bacteroidetes	Bacteroidia	Flavobacteriales	NS9 marine group	uncultured Flavobacterium sp.	uncultured Flavobacterium sp.	0.0323695	0.728518	0.0105787	0.28943		WATER
OTU119	Bacteria	Actinobacteria	Actinobacteria	Propionibacteriales	Propionibacteriaceae	Cutibacterium	NA	0.0184491	0.726509	0.012454	0.385742		EGG
OTU32	Bacteria	Proteobacteria	Gammaproteobacteria	Oceanospirillales	Nitrincolaceae	uncultured	uncultured bacterium	0.0314923	0.733928	0.0150809	0.331545		WATER
OTU109	Bacteria	Proteobacteria	Gammaproteobacteria	Alteromonadales	Colwelliaceae	Colwellia	NA	0.0621922	0.757528	0.0175913	0.314761		WATER
OTU57	Bacteria	Proteobacteria	Gammaproteobacteria	Alteromonadales	Colwelliaceae	Colwellia	gamma proteobacterium UDC305	0.0970483	0.781905	0.0220432	0.384715		EGG
OTU204	Bacteria	Proteobacteria	Gammaproteobacteria	Cellvibrionales	Spongiibacteraceae	BD1-7 clade	uncultured gamma proteobacterium	0.054133	0.771111	0.0223886	0.399837		EGG
OTU45	Bacteria	Proteobacteria	Gammaproteobacteria	Oceanospirillales	Saccharospirillaceae	Oleispira	NA	0.0622204	0.770524	0.0229563	0.392885		EGG
OTU63	Bacteria	Proteobacteria	Gammaproteobacteria	Alteromonadales	Colwelliaceae	Colwellia	NA	0.0587801	0.769613	0.0303988	0.430669		WATER
OTU54	Bacteria	Proteobacteria	Gammaproteobacteria	Ectothiorhodospirales	Ectothiorhodospiraceae	uncultured	uncultured bacterium	0.10778	0.813326	0.0325165	0.506128		EGG
OTU71	Bacteria	Proteobacteria	Gammaproteobacteria	Alteromonadales	Pseudoalteromonadaceae	Pseudoalteromonas	NA	0.0675118	0.753022	0.0345663	0.38943		EGG
OTU120	Bacteria	Epsilonbacteraeota	Campylobacteria	Campylobacterales	Arcobacteraceae	Arcobacter	NA	0.0705	0.755424	0.0356372	0.392174		WATER
OTU286	Bacteria	Proteobacteria	Gammaproteobacteria	Alteromonadales	Colwelliaceae	Colwellia	NA	0.089832	0.772894	0.0374482	0.393471		EGG
OTU304	Bacteria	Patescibacteria	Gracilibacteria	JGI 0000069-P22	uncultured bacterium	uncultured bacterium	uncultured bacterium	0.0958058	0.784982	0.0401007	0.421814		EGG
OTU3	Bacteria	Proteobacteria	Gammaproteobacteria	Alteromonadales	Alteromonadaceae	Glaciecola	NA	0.0064463	0.690708	0.0425116	0.506108		WATER
OTU28	Bacteria	Proteobacteria	Gammaproteobacteria	Alteromonadales	Pseudoalteromonadaceae	Pseudoalteromonas	NA	0.081482	0.777307	0.0439567	0.47089		WATER
OTU53	Bacteria	Proteobacteria	Gammaproteobacteria	Oceanospirillales	Saccharospirillaceae	Oleispira	NA	0.0596284	0.774805	0.0478445	0.513664		EGG
OTU139	Bacteria	Bacteroidetes	Bacteroidia	Cytophagales	Microscillaceae	Microscilla	NA	0.0676091	0.764731	0.0488295	0.440409		WATER

## Sheet: Species (Sea bass vs Sea bream 
Supplementary Table 4. Differential abundance analysis at the level of Phylum, Class, Order, Family, Genus and Species of microbiota for sea bream and sea bass.
OTU	Kingdom	Phylum	Class	Order	Family	Genus	Species	kw.ep	kw.eBH	glm.ep	glm.eBH		Higher avg.
OTU21	Bacteria	Proteobacteria	Gammaproteobacteria	Pseudomonadales	Pseudomonadaceae	Pseudomonas	NA	0.0015774	0.705568	4.58495e-05	0.0724369		SEBASS
OTU60	Bacteria	Cyanobacteria	Oxyphotobacteria	Chloroplast	NA	NA	NA	0.0463537	0.736211	0.00693845	0.28175		SEBASS
OTU1	Bacteria	Cyanobacteria	Oxyphotobacteria	Chloroplast	NA	NA	NA	0.0185545	0.726003	0.00856904	0.400747		SEBASS
OTU432	Bacteria	Proteobacteria	Gammaproteobacteria	Pseudomonadales	Pseudomonadaceae	Pseudomonas	NA	0.0379985	0.729616	0.0128743	0.320481		SEBASS
OTU64	Bacteria	Cyanobacteria	Oxyphotobacteria	Chloroplast	NA	NA	NA	0.170255	0.78618	0.0253686	0.437001		SEBASS
OTU6	Bacteria	Proteobacteria	Gammaproteobacteria	Vibrionales	Vibrionaceae	Photobacterium	NA	0.073573	0.755252	0.0330233	0.506947		SEBASS
OTU13	Bacteria	Bacteroidetes	Bacteroidia	Flavobacteriales	Cryomorphaceae	uncultured	NA	0.106159	0.775902	0.0362516	0.511837		BREAM
OTU308	Bacteria	Proteobacteria	Alphaproteobacteria	Sphingomonadales	Sphingomonadaceae	NA	NA	0.0895153	0.759455	0.0379091	0.490477		SEBASS
OTU131	Bacteria	Cyanobacteria	Oxyphotobacteria	Chloroplast	NA	NA	NA	0.182828	0.794309	0.039594	0.465639		SEBASS
OTU157	Bacteria	Proteobacteria	Gammaproteobacteria	Betaproteobacteriales	Burkholderiaceae	Burkholderia-Caballeronia-Paraburkholderia	NA	0.15814	0.787054	0.0412082	0.467387		SEBASS
OTU50	Bacteria	Proteobacteria	Gammaproteobacteria	Vibrionales	Vibrionaceae	Vibrio	NA	0.0809598	0.754965	0.0414943	0.491637		BREAM
OTU25	Bacteria	Proteobacteria	Gammaproteobacteria	Thiohalorhabdales	Thiohalorhabdaceae	Granulosicoccus	museum specimen metagenome	0.0946755	0.758045	0.0468864	0.507781		BREAM
OTU367	Bacteria	Actinobacteria	Actinobacteria	Propionibacteriales	Nocardioidaceae	Nocardioides	uncultured bacterium	0.0633199	0.736725	0.0469308	0.479437		BREAM
OTU85	Bacteria	Proteobacteria	Gammaproteobacteria	Alteromonadales	Colwelliaceae	Colwellia	NA	0.0794223	0.756575	0.0475075	0.504094		BREAM
