# Supplementary material for: Factors Driving Bacterial Microbiota of Eggs from Commercial Hatcheries of European Seabass and Gilthead Seabream
Source: Microorganisms. 2021 Nov 1;9(11):2275. doi: 10.3390/microorganisms9112275 (PMC8619918; doi:10.3390/microorganisms9112275)
Supplement: Supplementary file 1 [file microorganisms-09-02275-s001.zip › Supplementary Table S5.xlsx]

## Sheet: Functionalprofile_KEGG terms
Supplementary Table 5. Functional profile assigned to each samples using Tax4Fun functional predictions to assign KEGG orthologous.
KEGG orthologous	S1.SA.BW1	S1.SA.BW2	S1.SA.BW3	S1.SA.BW4	S1.SA.E.AD1	S1.SA.E.AD2	S1.SA.E.AD3	S1.SA.E.AD4	S1.SA.E.BD1	S1.SA.E.BD3	S1.SA.E.BD4	S2.DL.BW1	S2.DL.BW2	S2.DL.E.AD1	S2.DL.E.BD1	S2.SA.E.AD1	S2.SA.E.BD1	S3.DL.BW1	S3.SA.BW1	S3.DL.BW2	S3.DL.E.AD1	S3.DL.E.BD1	S3.SA.E.AD1	S3.SA.E.BD1	S3.DL.E.AD2	S3.DL.E.BD2	S3.SA.E.AD2	S3.SA.E.BD2
K00001	519	482	394	320	358	326	439	624	253	270	379	492	520	363	680	597	403	284	741	417	585	657	531	485	797	422	531	403
K00002	0	2	28	9	1	1	1	4	0	3	6	2	4	3	1	4	4	8	1	2	8	0	1	16	1	5	9	10
K00003	568	473	316	163	153	553	327	411	18	41	218	330	422	1011	555	530	137	672	707	328	686	429	604	523	850	603	820	768
K00004	3	3	2	1	6	5	20	40	0	1	9	3	6	25	2	5	1	27	1	2	3	0	8	4	0	23	137	19
K00005	11	60	17	5	7	110	4	8	1	2	4	171	114	145	283	23	88	674	15	29	19	2	10	5	14	239	210	94
K00007	9	6	27	0	3	0	0	0	2	2	0	17	5	0	3	5	156	4	0	94	0	0	0	0	0	0	0	0
K00008	115	53	67	39	60	106	54	119	9	7	48	126	174	136	523	72	164	477	40	164	354	15	139	128	594	427	125	267
K00009	15	32	35	4	18	4	18	40	2	4	9	126	73	70	23	2	217	668	2	121	96	0	5	3	167	348	114	13
K00010	440	214	165	90	95	246	148	314	20	23	153	179	370	137	741	195	153	324	350	348	105	154	455	428	264	514	378	325
K00011	0	0	2	1	0	0	0	0	0	0	0	2	2	0	1	0	0	0	5	0	0	0	0	1	5	0	0	0
K00012	564	684	536	202	156	525	370	509	40	70	254	573	578	1317	693	596	544	903	804	536	598	862	510	709	853	458	895	647
K00013	648	625	527	515	519	644	580	585	483	492	538	513	595	1064	690	542	513	866	748	596	547	836	639	659	747	690	792	684
K00014	459	442	477	397	398	468	465	535	360	367	426	484	459	1010	488	582	502	529	668	463	704	572	487	472	800	476	889	717
K00015	650	313	230	147	82	347	28	46	19	18	141	126	332	30	284	167	9	31	484	397	26	221	641	633	324	468	50	21
K00016	27	52	18	11	26	69	74	114	2	5	30	187	110	722	60	32	76	611	16	20	124	9	35	21	141	245	565	563
K00018	18	185	192	292	307	91	268	141	362	357	257	210	131	9	107	220	126	89	10	44	195	5	25	62	9	4	8	186
K00019	431	223	163	101	79	237	82	171	22	25	131	164	311	90	446	294	71	6	527	262	298	93	430	400	511	271	216	128
K00020	1088	684	690	709	640	732	555	559	624	616	714	529	811	516	724	766	437	94	865	844	479	997	1149	1072	565	806	329	149
K00021	8	52	132	34	4	1	3	8	2	13	24	95	76	2	32	2	147	128	0	89	0	0	0	0	0	89	5	1
K00023	284	148	141	74	42	176	63	22	7	13	68	123	183	12	152	129	48	6	280	186	86	67	283	272	186	183	22	20
K00024	467	362	489	416	387	456	417	383	397	401	409	375	369	365	504	221	331	37	427	431	140	595	424	535	307	285	478	190
K00027	40	270	508	561	613	287	656	788	661	676	582	541	264	1432	175	219	622	863	177	317	215	173	38	25	341	373	568	945
K00029	1950	1319	1096	807	605	1180	444	188	555	527	722	775	1120	27	941	780	599	40	1733	1412	437	999	1805	1970	1184	1184	4	37
K00030	8	75	177	312	324	103	248	152	391	385	268	201	146	599	66	34	78	510	0	26	89	533	1	0	142	207	0	6
K00031	1273	1074	1004	964	905	1010	983	1003	945	933	1008	1046	1021	782	1074	1166	861	224	876	1066	1009	903	1244	1190	519	763	1125	756
K00032	5	7	9	3	0	2	1	0	2	1	3	27	13	0	4	79	18	1	4	2	64	2	10	4	1	1	0	4
K00033	214	293	369	493	581	372	722	880	600	610	575	529	406	333	723	237	563	27	293	381	258	23	218	263	288	128	1153	357
K00034	26	23	25	24	24	24	27	43	22	23	28	43	30	12	40	68	19	9	39	19	94	33	41	29	39	35	42	33
K00035	4	5	26	15	15	29	2	6	1	2	5	11	40	2	45	45	5	3	158	36	26	1	67	62	184	47	8	7
K00036	739	558	587	609	628	678	836	1072	598	609	732	677	756	306	1039	890	676	45	893	685	961	110	800	745	682	477	1417	477
K00038	30	26	31	13	26	29	119	244	2	10	56	22	20	67	24	21	18	0	121	26	15	4	39	28	115	22	140	69
K00039	81	35	27	17	10	34	2	4	2	1	18	13	40	1	31	20	5	0	110	44	2	9	77	76	83	53	4	3
K00040	317	165	166	81	58	305	61	138	11	14	97	111	232	56	173	188	228	230	369	338	147	38	365	330	339	252	252	273
K00041	49	22	43	8	20	15	1	3	3	3	8	21	21	82	17	14	189	354	19	139	0	4	31	64	6	161	1	5
K00042	132	104	128	120	123	104	140	131	98	98	118	92	143	113	142	212	70	9	103	129	266	17	209	176	263	135	102	103
K00043	0	0	0	1	2	7	0	1	0	0	0	0	8	10	5	1	0	1	7	0	24	1	0	0	46	0	1	65
K00044	0	0	0	0	0	0	1	2	0	0	0	0	0	1	0	1	0	0	1	0	2	0	0	0	1	0	2	1
K00045	483	223	143	96	55	200	63	162	15	11	134	139	290	47	201	323	51	3	352	293	234	58	496	464	204	310	107	76
K00046	401	183	215	87	67	248	53	111	15	18	102	147	268	110	411	184	465	156	303	514	122	47	404	423	226	272	243	282
K00048	5	7	2	1	2	17	5	9	0	0	3	5	11	19	6	3	2	211	3	10	14	2	4	65	22	148	25	158
K00050	607	378	251	138	82	360	47	9	18	18	130	184	365	515	554	332	163	7	383	406	244	484	564	531	258	371	8	19
K00052	630	560	492	492	497	734	537	531	454	459	509	528	606	889	708	506	449	956	620	581	482	141	671	683	640	815	668	600
K00053	483	522	495	564	589	649	584	542	606	605	566	547	497	833	582	407	570	712	559	532	433	57	468	500	576	518	623	453
K00054	69	59	60	19	3	11	1	2	17	6	7	191	94	1	17	30	48	378	15	15	43	20	28	23	0	285	2	9
K00055	11	12	32	14	26	96	47	101	1	9	23	9	15	49	34	29	3	8	131	8	11	2	20	12	128	16	97	52
K00057	482	506	468	439	440	518	537	581	418	423	467	476	545	623	557	421	421	884	571	438	439	633	461	490	596	670	712	638
K00058	1125	934	1037	871	820	1237	897	1019	763	783	884	830	940	2257	1163	855	672	1334	1271	939	832	1095	1156	1119	1217	1289	1120	1499
K00059	3156	2315	2544	2181	2311	2408	3083	4845	1821	1927	2686	2202	2745	2392	3778	3178	1605	1816	4925	2380	2857	4679	3406	3086	4527	2665	3558	3099
K00060	262	239	331	376	361	216	267	252	400	397	352	245	255	42	214	152	331	59	132	344	27	604	263	266	92	223	150	95
K00064	325	147	113	76	45	169	43	90	12	11	87	92	201	44	150	166	18	20	161	237	130	67	387	366	120	257	136	118
K00065	116	87	97	32	40	160	37	76	15	20	44	93	233	29	176	85	266	362	200	209	96	14	101	85	191	251	76	142
K00066	36	33	22	10	5	12	12	24	6	2	16	48	38	11	17	180	43	3	28	15	208	6	48	23	11	17	16	26
K00067	374	456	441	651	686	519	600	534	762	744	636	450	399	690	430	584	316	892	283	301	689	86	394	477	268	422	416	299
K00068	2	5	4	3	5	8	2	7	0	1	2	7	6	2	4	5	16	226	6	9	64	0	2	2	112	159	4	2
K00073	17	10	6	4	2	8	0	1	1	0	4	9	11	0	8	15	3	3	9	11	11	2	19	17	4	14	0	5
K00074	581	395	293	151	148	400	299	558	50	43	238	197	435	926	537	562	123	173	806	354	501	1264	643	569	772	412	671	772
K00075	426	469	480	420	405	449	456	464	394	404	421	509	471	930	497	399	415	698	491	412	410	566	415	447	514	535	664	545
K00076	286	127	80	60	33	122	60	99	16	13	83	51	146	22	115	77	14	1	224	182	15	33	282	274	113	191	28	18
K00077	245	246	283	301	325	347	316	384	318	315	320	419	384	578	205	459	405	473	211	320	542	771	313	305	283	334	373	258
K00082	0	0	0	0	8	4	52	96	1	3	20	0	1	30	0	3	1	0	1	0	6	0	5	0	1	0	80	61
K00086	2	34	20	3	13	18	18	38	0	1	8	1	44	19	20	14	3	42	1	0	75	1	4	0	102	4	28	116
K00087	23	15	11	10	10	53	3	6	1	1	6	6	46	3	32	8	0	269	15	19	85	5	30	29	158	209	5	215
K00088	771	865	837	721	741	828	1101	1433	687	704	839	847	824	1527	867	629	636	1413	823	666	667	1036	725	780	883	1014	2267	1295
K00090	84	45	57	19	11	31	13	9	7	4	22	68	58	3	36	163	154	12	85	117	138	40	85	70	59	53	10	13
K00091	43	72	78	19	30	121	113	193	5	12	51	52	34	54	54	75	20	162	134	26	80	7	50	48	117	24	105	33
K00094	0	0	0	0	0	0	1	1	0	0	0	0	1	4	0	5	1	48	0	0	6	0	1	0	0	31	4	1
K00096	63	46	24	19	13	53	26	69	2	3	28	15	48	16	37	24	2	0	1	59	0	8	96	91	0	73	59	170
K00097	551	474	510	454	413	494	321	188	413	415	405	382	437	191	358	485	388	47	594	478	368	465	508	566	472	333	44	464
K00098	253	114	94	67	37	141	27	59	7	6	68	57	168	43	123	85	2	12	48	205	1	29	336	319	56	248	264	40
K00099	523	575	450	474	485	592	544	541	466	472	494	426	512	937	627	466	456	598	485	511	469	686	520	566	492	447	721	704
K00100	1189	792	920	920	878	899	719	852	846	834	915	739	961	1231	937	1144	614	1033	1051	969	996	679	1337	1309	897	1308	540	1035
K00101	1060	503	372	227	145	488	225	392	34	34	298	290	620	173	474	492	201	24	714	758	219	212	1105	1059	423	722	357	196
K00102	1024	663	438	449	412	497	297	340	344	342	466	322	642	146	801	483	132	7	860	609	325	296	952	935	506	596	284	213
K00103	23	13	19	8	13	27	73	98	1	6	25	6	18	39	36	24	8	0	59	13	12	23	26	20	57	12	149	83
K00104	667	740	438	258	260	663	446	532	96	121	304	270	531	1974	715	590	178	210	625	421	657	1321	706	627	674	544	583	462
K00105	1	5	4	0	0	0	0	0	0	0	0	137	6	0	3	0	55	0	0	10	0	0	0	0	0	0	0	1
K00108	1340	747	782	826	741	730	553	646	709	697	818	612	913	174	695	1029	496	31	1308	1038	696	160	1482	1366	958	960	643	154
K00109	0	0	0	0	0	0	1	2	0	0	0	0	0	1	0	0	0	0	0	0	0	0	0	0	0	0	2	2
K00111	890	927	839	747	773	785	865	1166	707	719	827	674	911	1357	901	821	989	461	919	991	647	977	928	811	834	725	1328	856
K00112	23	111	55	4	13	62	5	14	3	5	3	57	53	134	30	1	284	23	1	175	1	0	1	1	2	1	3	2
K00113	20	91	62	5	11	1	16	15	3	6	4	54	49	292	32	0	279	38	0	171	0	0	0	0	0	0	0	0
K00114	419	211	326	347	318	242	197	128	296	300	299	160	300	8	240	556	120	9	742	252	655	54	488	410	650	289	11	48
K00115	0	0	0	0	0	0	0	0	0	0	0	0	0	0	0	0	0	0	1	0	0	0	0	0	1	0	0	0
K00116	2	38	55	18	41	18	207	338	9	14	88	252	88	145	29	606	175	16	6	3	710	8	97	0	0	28	791	149
K00117	375	232	228	115	59	131	7	9	14	27	92	213	267	19	197	644	154	27	435	203	769	729	378	286	376	215	8	51
K00118	40	20	16	6	8	26	6	10	1	2	10	19	33	4	51	33	12	19	147	23	51	6	34	31	142	16	17	16
K00119	625	296	264	163	102	321	68	81	25	31	153	147	419	27	312	332	61	2	931	422	128	74	700	683	861	454	50	39
K00121	799	546	565	525	507	586	565	836	482	482	597	506	623	187	534	653	561	79	909	725	538	90	819	726	744	562	413	286
K00122	25	54	52	68	98	98	224	374	72	78	127	91	68	95	51	219	62	3	54	21	225	22	78	40	57	29	123	26
K00123	2139	3076	2534	3846	4049	3807	3060	2417	4474	4378	3574	2140	1991	344	1653	1933	2371	459	1304	2267	1826	1827	2132	1888	1029	1610	664	537
K00124	374	526	347	441	467	456	353	284	468	464	411	261	296	46	231	382	314	14	268	323	394	899	366	319	172	211	119	89
K00125	1	17	3	1	2	14	0	0	0	0	0	0	0	0	2	0	0	8	0	0	0	0	0	0	0	0	0	0
K00126	21	10	12	6	5	11	3	1	0	1	5	3	11	1	8	15	2	0	30	10	18	32	19	17	25	11	1	2
K00127	320	343	445	792	822	335	586	380	963	934	718	382	317	26	242	277	352	11	152	350	188	153	335	308	68	220	13	31
K00128	3223	1693	1561	1357	1278	1576	1581	2531	968	987	1698	1275	2098	1259	2664	2017	630	73	3568	1911	1503	4364	3116	2867	2845	2024	2011	1272
K00129	0	0	0	0	0	0	2	3	0	0	1	0	0	2	0	0	0	0	0	0	0	0	0	0	0	0	0	1
K00130	767	486	468	593	648	455	773	1159	616	611	744	444	524	389	384	658	380	313	689	587	531	139	816	716	460	469	1150	469
K00131	6	56	52	12	30	184	6	11	4	2	11	122	146	5	46	258	81	930	11	1	422	5	35	2	226	492	16	135
K00132	2	16	1	4	7	14	0	1	0	0	0	4	7	0	5	0	2	113	0	1	14	0	0	0	24	80	1	17
K00133	539	651	624	491	472	636	512	523	454	465	481	631	661	865	637	509	699	990	590	610	528	726	493	519	606	695	729	700
K00134	1397	1398	1279	1631	1608	1333	1368	1088	1764	1725	1551	1367	1319	905	1172	1115	958	1201	925	1132	1040	768	1321	1295	748	1245	1176	855
K00135	1090	866	1037	826	845	1013	1107	1505	655	705	941	902	1044	776	1326	1046	775	50	2094	1000	928	1006	1308	1118	1851	812	2065	662
K00137	12	21	29	11	16	8	3	8	0	4	9	6	23	3	11	148	25	8	41	6	128	3	22	9	75	4	7	15
K00138	0	0	0	0	0	0	0	0	0	0	0	0	0	0	0	0	0	4	0	0	0	0	0	0	0	0	1	0
K00140	744	587	842	1071	1079	557	953	1040	1200	1173	1079	744	685	208	787	987	601	257	742	609	891	965	758	630	540	613	580	285
K00141	33	22	31	14	15	18	19	42	1	4	20	10	35	20	31	137	22	4	165	18	149	5	49	29	168	22	49	44
K00145	508	538	423	421	425	529	469	460	397	405	435	403	476	795	584	459	404	699	526	463	493	625	507	517	531	552	621	618
K00146	56	38	44	19	16	31	26	59	6	6	28	59	48	18	41	185	39	8	119	27	180	8	63	41	93	30	51	49
K00147	580	617	516	527	535	652	589	568	518	526	544	627	598	984	742	548	530	881	692	550	437	770	579	600	536	644	737	786
K00148	1	19	22	9	14	25	51	107	4	5	29	72	50	51	33	228	47	12	3	7	256	3	56	21	17	22	210	131
K00150	5	2	1	0	2	1	2	4	0	0	2	1	2	2	1	1	0	0	21	2	0	1	3	4	19	1	11	0
K00151	278	126	104	44	40	104	50	114	11	11	74	77	177	60	415	131	169	9	341	227	47	32	212	208	235	126	183	77
K00152	0	1	3	3	2	7	1	3	0	0	1	5	11	1	6	15	2	0	6	5	20	0	18	15	6	11	8	1
K00153	11	6	4	3	24	20	149	286	2	8	60	4	11	108	7	13	2	10	6	11	7	1	33	18	2	12	328	130
K00154	86	205	281	447	484	172	348	303	557	546	415	316	217	40	163	389	340	8	314	179	386	31	115	68	328	49	34	38
K00155	401	198	221	276	251	224	177	200	257	247	268	80	221	25	196	129	20	1	334	242	42	59	403	385	240	285	46	15
K00156	23	38	164	46	64	75	211	486	17	35	133	121	67	217	41	351	293	21	42	141	339	6	73	68	52	7	919	261
K00158	14	7	9	20	22	9	19	18	26	25	21	136	6	0	5	2	42	0	7	8	0	2	10	11	0	14	1	0
K00161	553	345	470	304	298	512	418	699	179	209	384	313	503	222	558	306	123	685	839	376	187	672	606	561	853	894	810	617
K00162	724	428	568	366	328	598	388	648	204	234	426	345	607	205	680	350	123	689	1032	476	201	720	767	721	1001	1005	798	626
K00163	686	607	1002	1022	1021	745	1355	1455	1070	1091	1125	870	872	432	1098	1106	1044	46	470	873	1082	121	788	611	178	405	1956	676
K00164	1415	1058	1428	1246	1150	1288	1198	1126	1195	1195	1233	1180	1183	288	1433	1187	1111	46	1303	1253	980	1495	1355	1202	933	860	1514	664
K00166	32	92	214	364	383	134	257	174	453	444	316	261	157	0	305	192	127	2	372	49	157	5	58	40	396	48	1	12
K00167	25	83	191	304	318	109	211	144	374	368	261	240	124	0	221	162	110	2	306	40	133	4	47	31	327	41	2	11
K00169	0	36	11	1	2	265	8	16	0	1	3	0	39	8	62	1	0	0	2	2	0	7	4	3	3	11	2	580
K00170	0	29	9	0	2	186	9	17	0	1	3	0	30	8	48	2	0	0	1	0	4	5	1	0	0	0	3	458
K00171	0	11	2	0	1	63	1	2	0	0	0	0	8	1	14	0	0	0	0	0	0	1	0	0	0	0	1	122
K00172	0	15	6	1	0	117	4	5	0	0	1	2	18	2	26	0	0	0	0	0	0	3	0	0	0	4	0	250
K00174	54	552	189	259	346	515	419	510	289	305	277	229	177	904	183	9	62	434	234	48	181	797	20	291	547	171	257	535
K00175	34	361	118	161	212	381	238	288	178	187	166	116	124	618	131	4	32	270	126	28	132	548	11	174	355	89	140	334
K00176	7	80	12	6	11	72	0	0	0	1	0	3	29	157	22	0	0	52	0	2	45	1	0	21	77	0	0	60
K00177	15	177	30	14	23	156	0	0	0	3	0	7	75	277	51	0	0	115	0	6	90	2	0	52	158	0	0	135
K00179	333	554	164	83	85	457	14	19	18	22	65	63	150	253	229	49	6	551	222	167	160	40	224	330	384	126	8	443
K00180	166	166	63	31	25	139	4	7	3	5	30	28	71	104	88	25	0	159	127	84	41	20	118	156	141	67	1	149
K00183	0	1	1	0	0	0	0	0	0	0	0	0	0	0	1	0	0	0	0	0	0	0	0	0	0	0	0	0
K00184	22	113	153	61	28	43	31	10	23	43	26	111	103	0	569	6	6	0	27	9	1	445	13	16	21	8	1	1
K00185	30	332	98	38	31	207	1	0	0	21	3	51	49	0	315	0	0	0	13	1	0	591	2	2	12	1	0	1
K00186	0	0	0	0	0	0	0	0	0	0	0	0	0	0	0	0	0	0	0	0	8	0	0	0	13	0	0	0
K00187	0	1	0	0	0	0	0	0	0	0	0	0	0	0	0	0	0	0	0	0	0	0	0	0	0	0	0	0
K00190	0	0	0	0	0	0	0	0	0	0	0	0	0	0	0	0	0	0	0	0	3	0	0	0	5	0	0	0
K00192	0	0	0	0	0	0	0	0	0	0	0	0	0	0	0	0	0	0	0	0	0	0	0	0	0	0	0	0
K00193	0	0	0	0	0	0	0	0	0	0	0	0	0	0	0	0	0	0	0	0	0	0	0	0	0	0	0	0
K00194	0	10	1	3	5	75	0	0	0	0	0	0	6	0	11	0	0	0	0	0	79	0	0	0	138	0	0	0
K00196	13	7	2	2	1	5	0	0	0	0	2	2	7	0	6	3	0	0	7	8	0	1	12	13	0	7	0	0
K00197	0	27	5	4	6	122	0	0	0	0	0	0	8	0	22	0	0	20	0	0	96	0	0	0	167	0	0	0
K00198	24	322	53	27	45	386	0	0	0	4	0	0	26	407	119	0	2	315	1	0	288	7	0	0	502	0	1	554
K00200	0	0	33	10	17	38	41	2	0	3	7	0	0	4	4	2	0	0	1	0	0	30	0	0	15	0	1	1
K00201	2	1	19	6	8	23	10	0	0	2	4	0	1	0	2	1	0	0	1	1	0	0	2	2	3	1	1	0
K00202	0	1	12	4	7	17	8	0	0	1	2	0	0	0	1	2	0	0	0	0	2	0	0	0	5	0	0	0
K00204	0	0	0	0	0	0	0	0	0	0	0	0	0	0	0	0	0	0	0	0	0	0	0	0	0	0	0	0
K00205	2	5	1	1	1	7	0	0	0	0	0	1	4	3	3	1	0	8	2	1	2	0	2	3	4	7	0	10
K00207	483	215	140	93	40	187	0	0	14	7	100	107	272	0	314	221	25	20	351	286	100	57	459	447	198	308	0	7
K00208	820	492	319	180	129	333	134	118	37	29	187	207	424	48	528	301	53	13	773	457	144	604	740	796	543	501	161	219
K00210	76	33	48	20	4	33	0	0	2	4	21	12	30	0	26	12	1	0	38	41	0	9	55	91	4	31	0	0
K00213	0	0	70	23	0	0	0	0	0	7	14	0	0	0	0	0	0	0	0	0	0	0	0	0	0	0	0	0
K00214	0	0	0	0	0	0	0	0	0	0	0	0	4	0	23	0	0	0	1	0	0	0	0	0	1	0	0	0
K00215	397	438	415	369	401	446	574	876	335	351	458	393	402	702	292	343	332	632	454	360	496	532	394	405	721	480	634	624
K00216	10	20	13	6	9	41	21	46	1	2	13	44	46	20	43	53	23	5	64	16	60	327	29	19	63	16	40	21
K00217	0	0	3	0	6	3	9	18	0	1	4	0	1	13	0	10	2	0	42	0	0	0	2	0	49	0	18	13
K00218	34	15	9	6	6	17	22	44	1	1	16	5	23	16	49	23	4	22	25	17	1	34	30	27	7	37	34	17
K00219	645	580	710	1012	1017	524	841	747	1169	1140	981	637	682	147	527	890	810	51	271	744	652	165	689	601	78	445	255	269
K00220	395	172	131	83	46	158	0	0	9	10	79	57	195	0	167	93	1	0	483	233	4	45	374	372	368	252	1	1
K00221	0	0	1	0	1	1	6	13	0	0	3	4	4	5	2	7	2	0	0	0	4	0	1	0	0	0	19	2
K00223	0	0	44	14	0	0	0	0	0	4	9	0	0	0	0	0	0	0	0	0	0	0	0	0	0	0	0	0
K00224	8	47	156	388	420	102	293	200	516	500	351	109	47	0	41	27	48	1	0	12	0	0	0	0	0	0	0	4
K00226	549	568	537	472	453	562	511	526	431	435	475	587	497	787	636	447	444	707	501	478	538	551	514	620	623	536	702	580
K00228	394	275	382	368	327	309	277	140	365	353	331	300	351	4	426	371	346	14	468	372	313	529	368	330	371	229	5	33
K00230	35	98	215	446	483	139	344	249	588	572	406	179	148	13	403	44	190	26	10	102	30	3	16	14	31	6	52	28
K00231	64	73	68	18	50	58	224	423	5	16	99	91	66	176	250	33	23	0	20	40	19	9	78	111	21	70	817	254
K00232	0	1	3	8	41	20	178	402	13	21	88	1	1	144	1	6	1	0	1	0	9	0	20	0	1	0	647	188
K00239	944	750	939	792	775	1027	1076	1281	788	775	892	790	786	919	964	739	700	107	821	799	622	1245	859	922	617	539	1568	650
K00240	389	315	378	308	296	402	420	501	296	293	346	322	306	379	403	302	279	35	338	327	250	493	361	384	243	226	596	240
K00241	195	162	202	166	159	138	193	217	167	161	176	182	150	178	178	157	154	24	209	170	126	350	176	216	161	118	375	105
K00242	95	78	131	132	129	105	151	152	133	135	136	103	114	35	141	129	125	16	149	117	116	16	115	95	132	70	133	53
K00243	29	139	186	260	277	152	182	124	330	318	224	339	151	511	85	199	238	24	2	96	297	4	26	65	105	13	0	146
K00244	506	795	762	1463	1590	697	1118	794	1851	1798	1344	806	561	45	376	221	761	107	253	567	59	109	319	324	43	199	51	83
K00245	111	217	137	238	260	149	180	121	297	289	217	147	108	1	68	44	219	7	43	160	18	10	64	66	0	34	0	6
K00246	41	158	176	396	432	150	298	201	517	503	355	161	85	0	58	46	142	4	10	73	17	3	16	15	0	8	0	6
K00247	36	33	20	4	4	9	5	2	2	1	6	32	31	0	16	5	87	3	16	68	0	4	23	24	0	12	0	0
K00248	124	142	120	59	56	280	109	233	34	23	80	159	233	760	166	384	89	6	68	70	655	616	172	109	423	87	174	911
K00249	1342	773	753	740	792	937	1339	2366	621	641	1086	493	910	731	1043	1228	320	22	2066	848	956	1017	1458	1262	1687	874	1159	683
K00252	596	305	247	267	258	323	332	517	223	219	347	208	442	205	798	386	99	6	580	361	287	795	600	553	374	351	695	224
K00253	485	348	451	480	416	390	264	193	476	463	425	377	371	14	282	494	215	10	531	331	411	73	478	432	394	291	12	39
K00254	0	0	0	0	0	0	0	0	0	0	0	0	0	0	0	0	0	0	0	0	0	0	0	0	0	0	0	0
K00255	78	41	22	16	23	42	104	227	3	6	62	11	39	47	37	20	0	0	49	49	0	9	84	75	28	57	56	31
K00256	14	20	19	13	18	7	9	6	12	12	14	18	25	1	10	139	33	3	24	8	116	3	22	11	20	4	0	9
K00257	2144	1579	1668	2112	2373	1909	3946	5781	2217	2246	2899	1612	1976	1754	2157	2814	1003	221	2661	1456	2378	2160	2440	2133	2014	1418	2178	1313
K00258	17	16	23	37	43	23	80	105	43	44	51	27	21	17	17	22	17	0	29	15	19	3	20	15	26	12	26	8
K00259	492	541	495	480	467	452	463	503	466	466	474	482	434	193	573	234	274	10	401	386	126	746	448	515	264	312	577	190
K00260	0	1	0	5	38	6	0	0	0	0	0	53	10	491	8	0	16	186	0	0	102	0	0	0	178	162	0	0
K00261	479	266	231	112	53	399	110	68	26	24	110	120	225	72	196	106	5	22	179	280	2	701	432	425	33	303	105	79
K00262	163	208	166	58	60	190	118	214	11	15	89	313	219	464	190	313	291	655	341	280	287	32	268	442	322	317	602	704
K00263	123	142	275	357	347	135	237	175	419	405	313	227	166	24	116	262	117	14	215	75	242	618	112	82	171	84	37	32
K00265	2282	2019	1944	1930	1921	1950	2299	2378	1892	1922	2081	2033	2057	746	1615	1878	1959	956	2586	2173	1722	2630	2269	2236	2036	1810	1799	991
K00266	1204	1164	805	732	714	1140	752	774	631	641	764	778	1093	1684	1046	819	788	1968	1230	1064	781	267	1154	1337	1101	1164	664	1385
K00270	0	0	0	0	5	0	0	0	0	0	0	0	0	0	0	0	0	0	0	0	0	0	0	0	0	5	0	0
K00271	1	0	0	0	5	3	27	58	0	2	12	0	0	27	0	0	0	0	0	0	0	0	4	1	0	1	77	69
K00273	0	0	0	0	5	3	43	69	0	2	14	1	1	9	1	1	0	0	1	0	0	0	1	0	1	0	25	24
K00274	188	141	151	71	70	173	176	323	8	22	116	108	239	95	437	327	139	16	111	196	347	116	286	229	100	177	226	218
K00275	278	203	278	258	240	215	256	270	250	252	262	245	265	66	306	281	250	10	318	269	214	402	282	281	245	169	168	117
K00276	0	0	10	4	21	11	105	224	1	8	46	0	1	104	0	8	2	3	18	0	14	19	16	0	18	2	267	97
K00278	315	694	702	636	646	663	724	669	658	677	603	586	417	425	360	577	642	468	604	419	687	799	274	337	705	159	551	797
K00281	1445	1023	1064	1164	1131	1051	1122	1378	1204	1186	1258	1063	1134	359	753	1369	1112	49	889	1316	1145	1821	1424	1459	472	851	1696	602
K00282	20	188	176	64	53	52	115	8	1	19	27	95	64	2	367	3	27	0	193	4	115	51	2	24	393	24	5	180
K00283	22	208	213	77	59	64	128	11	2	23	33	108	75	3	439	7	32	0	224	3	124	22	1	24	438	26	9	234
K00284	82	74	99	72	99	130	59	65	75	71	73	60	192	17	865	50	24	1134	56	52	37	79	84	79	29	83	56	754
K00285	881	492	580	586	536	502	392	337	517	507	556	454	607	58	455	876	403	50	881	693	818	166	982	877	746	620	145	123
K00286	424	440	417	377	367	448	381	378	344	351	372	431	387	678	445	351	353	478	523	384	416	534	417	430	663	424	490	511
K00287	118	122	209	184	182	155	206	184	187	189	177	234	178	60	111	185	200	293	219	153	195	22	127	143	243	233	257	221
K00290	431	350	161	87	58	371	36	68	26	13	96	177	245	508	231	230	45	656	384	244	238	51	396	479	245	399	34	243
K00292	0	0	0	0	0	0	0	0	0	0	0	0	0	0	0	0	0	0	2	0	0	0	0	0	2	0	1	0
K00293	84	38	21	15	4	28	0	1	2	1	17	11	35	0	34	35	0	0	43	42	0	10	67	65	0	49	2	3
K00294	11	12	11	3	54	155	196	358	2	11	74	97	62	132	352	5	20	0	16	7	1	919	27	20	11	36	239	332
K00297	779	602	442	300	226	551	250	250	176	177	310	386	552	665	590	461	362	737	657	602	387	89	737	775	472	656	495	363
K00298	0	0	0	0	0	2	0	0	0	0	0	0	0	0	0	0	0	0	0	0	0	0	0	0	0	0	0	0
K00299	15	14	30	9	25	20	67	141	3	7	35	41	28	94	13	130	92	14	48	46	132	3	44	19	65	22	416	131
K00301	66	32	30	22	34	34	52	102	13	15	41	15	36	45	25	51	10	1	112	36	70	67	70	56	120	39	143	43
K00302	2495	1143	861	559	291	1088	134	148	69	55	563	548	1442	79	1081	1249	126	26	1517	1609	688	294	2649	2537	827	1771	191	167
K00303	1105	514	406	255	138	481	82	104	33	29	260	275	701	50	626	646	75	7	751	711	430	190	1187	1122	455	779	117	94
K00304	229	105	79	51	27	99	13	13	6	5	52	50	131	6	97	118	12	1	142	147	67	27	244	233	75	162	16	11
K00305	349	162	119	78	38	151	12	22	10	7	80	82	202	11	150	204	23	2	209	225	131	41	374	353	114	248	32	24
K00309	1	7	8	2	9	10	17	34	0	2	7	12	6	14	3	3	12	0	24	6	5	0	3	0	43	0	36	35
K00311	725	559	656	699	625	558	368	253	666	664	617	517	572	31	422	701	295	31	910	503	606	110	733	684	715	450	4	58
K00313	9	21	112	230	260	188	192	164	299	292	213	22	10	36	20	5	10	10	33	2	5	30	5	2	54	4	50	36
K00314	551	240	205	129	71	244	5	12	14	15	115	86	297	5	231	133	0	0	509	350	0	63	571	568	447	384	8	3
K00315	3595	1565	971	690	283	1465	4	9	87	47	719	539	1858	4	1414	842	0	0	1547	2293	0	412	3561	3556	431	2376	9	3
K00316	0	8	2	1	0	0	0	1	0	0	2	1	12	0	3	86	18	1	1	0	24	1	3	0	1	0	0	3
K00317	0	0	1	0	0	0	0	0	0	0	0	55	0	0	0	0	17	0	1	0	0	0	1	1	1	1	0	0
K00318	3	25	1	2	31	14	112	208	1	6	42	66	32	74	188	2	13	0	4	1	2	473	11	8	4	21	136	115
K00320	0	0	1	0	12	8	76	147	1	4	30	1	2	62	1	1	0	0	2	1	1	0	11	2	2	1	146	94
K00322	151	170	156	43	43	219	126	180	11	24	76	281	232	53	120	440	484	19	121	298	558	20	171	100	84	75	94	109
K00324	708	489	662	639	600	623	638	586	600	606	645	486	615	115	697	577	539	413	683	646	546	97	715	637	488	433	323	202
K00325	647	484	602	593	563	592	609	560	559	565	600	454	584	110	705	562	498	374	646	589	547	94	660	583	465	395	306	190
K00329	39	45	14	9	7	17	0	0	1	1	7	6	19	0	17	9	0	0	14	23	0	4	37	36	0	25	0	0
K00330	187	136	163	101	80	153	121	129	68	72	107	67	107	85	165	119	75	10	170	138	65	321	172	186	119	112	97	81
K00331	281	207	229	151	124	205	173	185	109	112	158	100	160	151	262	167	112	18	246	205	110	628	253	279	175	164	140	131
K00332	257	163	172	78	48	155	141	185	11	22	100	65	143	125	235	77	4	8	266	146	1	421	243	233	201	165	168	134
K00333	566	406	368	165	106	360	275	352	31	45	201	136	303	341	525	156	7	25	539	305	0	1347	505	490	418	337	317	274
K00334	492	298	294	171	126	364	163	196	73	82	185	123	307	160	359	193	86	270	409	332	115	509	473	462	339	390	151	327
K00335	1050	817	886	675	568	1183	616	534	518	532	651	390	771	555	1020	519	253	1272	780	747	412	1657	1047	1018	731	1059	265	1166
K00336	1044	804	880	518	415	1015	619	665	296	330	550	390	852	1505	1014	673	458	1552	961	804	613	1291	1003	949	965	1003	475	1655
K00337	535	417	452	275	221	431	344	392	178	192	298	183	304	303	505	284	164	30	478	374	166	1136	493	548	342	319	321	258
K00338	262	201	216	139	114	202	170	188	98	103	150	88	152	112	249	144	88	22	229	185	87	508	239	261	160	153	148	133
K00339	284	191	221	115	84	186	170	206	54	63	136	98	153	134	198	149	87	36	268	204	83	306	269	291	190	173	168	143
K00340	150	107	128	77	59	114	91	93	49	53	80	54	85	76	134	82	48	8	142	107	47	316	138	154	100	90	70	60
K00341	1076	666	881	506	364	789	629	596	304	327	532	370	599	496	898	542	308	67	963	749	304	1683	992	1097	643	657	456	390
K00342	805	591	752	437	322	703	543	530	272	294	451	293	444	441	668	430	256	55	707	566	250	1467	737	813	495	479	427	339
K00343	713	514	603	364	285	557	448	498	230	248	393	241	406	393	637	399	239	50	645	513	244	1368	664	731	456	429	394	328
K00344	1279	808	853	587	571	771	892	1330	357	396	751	706	981	552	1129	1236	644	48	1619	994	1096	462	1381	1189	1249	852	1373	734
K00346	135	259	420	803	860	352	614	404	1066	1019	731	422	271	0	174	369	537	12	30	291	314	11	78	145	0	32	0	32
K00347	124	242	379	722	774	314	551	363	958	915	657	384	270	0	164	334	489	11	28	266	280	10	71	129	0	30	0	29
K00348	72	143	234	448	481	194	342	226	596	569	408	235	163	0	98	206	299	7	16	159	175	6	41	72	0	16	0	17
K00349	65	123	190	362	387	164	276	181	479	458	329	191	145	15	84	175	243	5	15	132	149	5	38	69	0	16	0	15
K00350	64	119	195	361	388	158	275	181	480	458	328	184	138	0	82	167	274	6	14	152	143	5	36	67	0	15	0	15
K00351	129	247	403	785	842	338	598	396	1043	996	714	382	279	4	170	339	477	11	29	259	285	10	73	137	0	31	1	29
K00354	2	3	2	1	1	2	1	2	0	0	1	3	2	1	2	5	2	0	2	2	5	30	4	5	2	3	3	1
K00355	56	34	35	18	12	31	21	30	3	4	22	37	53	14	29	175	39	37	68	38	138	8	75	57	46	65	40	29
K00356	152	67	55	33	21	71	2	3	4	4	31	30	79	12	80	35	3	64	167	90	1	47	145	145	125	136	7	15
K00358	22	64	79	150	172	44	117	81	196	191	136	56	35	3	24	10	107	19	8	66	7	1	10	12	12	26	7	6
K00359	46	372	167	174	223	374	174	159	206	207	154	296	382	231	349	13	408	1118	5	224	177	5	7	60	311	516	236	427
K00360	0	0	1	0	1	0	6	8	0	0	2	0	0	3	0	0	0	0	1	0	0	59	0	0	2	0	14	6
K00362	585	520	718	887	982	807	1147	1221	1007	1002	973	673	658	338	432	987	975	93	562	811	1126	73	749	588	491	444	997	705
K00363	83	65	94	114	121	85	138	142	127	126	121	84	78	35	53	113	113	4	73	105	119	10	102	84	58	59	101	63
K00364	15	62	52	0	6	0	0	1	3	3	0	196	50	0	26	2	300	9	0	159	0	0	0	0	0	6	0	1
K00365	35	16	10	7	17	17	41	85	1	5	24	7	38	40	130	15	2	0	23	19	10	4	39	31	17	24	105	78
K00366	0	4	7	3	17	18	12	25	0	5	5	4	13	179	10	0	1	59	0	0	80	2	2	0	139	47	2	174
K00367	0	1	0	0	1	1	1	3	0	1	1	0	0	0	0	1	0	0	0	0	1	0	0	0	0	0	1	1
K00368	73	77	163	143	148	64	170	229	137	148	146	113	62	95	88	89	36	1	191	53	59	364	81	60	197	46	613	115
K00370	306	274	373	561	632	373	842	977	659	654	664	424	279	1202	303	634	215	119	341	191	284	70	373	296	390	246	978	504
K00371	134	119	151	222	250	153	348	418	257	256	270	173	116	452	123	259	85	44	141	82	107	18	162	129	147	107	432	223
K00372	527	335	529	757	792	696	740	582	830	817	731	427	500	145	339	657	256	19	596	440	568	67	664	587	520	419	353	466
K00373	33	29	50	84	97	48	135	157	102	102	101	57	36	116	33	96	33	12	60	21	52	5	46	34	64	28	151	72
K00374	67	108	65	100	116	92	167	190	112	113	119	74	51	216	54	117	38	20	63	37	57	8	73	58	68	48	192	91
K00375	1041	689	575	433	369	593	335	548	241	240	468	646	778	829	589	1070	619	133	693	919	1045	159	1254	1108	659	848	711	737
K00376	360	179	159	98	38	178	76	3	10	8	89	156	266	1	190	331	80	3	274	263	174	1019	445	416	191	304	3	16
K00378	71	603	369	511	577	390	364	252	640	628	436	236	267	1166	243	38	455	1184	168	271	132	12	3	140	396	166	10	908
K00380	152	262	442	583	679	345	597	700	711	706	613	559	368	147	199	737	755	53	402	406	810	21	259	178	377	126	232	172
K00381	659	465	572	659	644	561	420	257	688	675	600	562	598	0	435	779	673	80	899	684	646	79	675	632	700	463	1	53
K00382	1690	1305	1383	942	884	1384	1305	1562	671	707	1053	1303	1537	962	1618	1228	1138	1313	1847	1469	1185	1868	1690	1690	1969	1984	2289	1258
K00383	666	503	513	564	553	505	557	524	559	561	575	595	545	156	391	563	565	61	854	633	443	96	678	609	666	445	589	96
K00384	794	949	672	557	585	914	657	876	448	478	588	735	906	1737	925	625	496	917	910	631	728	1823	786	794	1136	868	1120	1402
K00385	0	3	0	3	4	23	0	0	0	0	0	0	36	145	8	0	0	294	0	0	82	2	0	0	142	205	0	135
K00386	11	5	5	4	3	15	2	0	0	0	3	4	15	36	8	4	0	40	3	10	26	2	16	16	45	40	0	36
K00387	9	4	3	2	2	3	10	8	0	1	3	1	6	2	15	3	0	0	6	4	2	1	7	7	2	5	7	2
K00389	10	11	5	2	7	19	37	60	1	2	15	2	5	27	3	11	2	2	12	5	18	1	12	10	7	4	86	37
K00390	304	280	293	299	297	270	294	310	293	299	305	269	283	71	324	299	286	12	399	308	243	37	321	296	318	205	203	263
K00392	0	1	1	1	39	23	230	462	3	12	93	0	57	152	318	1	0	1	1	3	1	0	20	25	1	0	474	219
K00394	31	309	36	30	34	185	113	0	0	8	6	0	48	98	23	1	0	284	1	0	1	31	0	0	1	194	0	89
K00395	6	61	9	6	6	42	29	0	0	2	2	0	0	0	4	0	0	0	0	0	0	0	0	0	0	0	0	0
K00397	0	1	8	2	8	2	0	0	0	1	0	0	2	10	12	0	0	1	69	0	0	0	0	0	86	0	1	0
K00399	0	0	0	0	0	0	0	0	0	0	0	0	0	0	0	0	0	0	1	0	0	0	0	0	1	0	0	0
K00400	4	2	2	1	1	3	1	3	0	0	2	1	4	0	3	2	0	0	1	4	3	1	6	6	7	5	1	3
K00404	704	498	598	737	697	550	575	290	773	752	673	557	620	0	445	973	469	15	694	554	901	147	741	640	502	435	1	65
K00405	323	221	264	320	302	245	250	124	333	323	291	237	263	0	197	345	183	6	314	248	323	68	329	292	223	199	0	23
K00406	419	316	400	502	479	344	389	203	541	525	451	390	380	0	269	527	303	9	401	345	510	287	434	376	290	259	3	41
K00407	64	46	50	60	55	51	39	23	61	59	55	55	60	0	42	89	46	1	61	54	79	8	70	60	42	42	0	5
K00410	0	0	3	1	3	1	0	0	0	0	0	0	0	0	1	0	0	0	0	0	0	0	0	0	0	0	0	0
K00411	250	176	218	249	225	239	185	92	244	238	220	198	236	1	170	254	150	15	315	236	187	37	301	278	251	193	3	19
K00412	570	402	461	496	452	484	375	183	488	478	450	414	468	1	347	500	324	11	733	454	430	498	568	520	568	352	5	41
K00413	322	214	237	269	243	218	196	99	264	258	245	220	259	0	188	252	176	6	419	261	186	77	323	302	328	205	0	15
K00423	21	31	41	21	15	73	45	3	1	5	11	40	52	1	36	89	21	1	108	44	95	93	77	64	115	49	6	8
K00425	595	754	756	657	660	805	632	720	629	650	676	762	594	528	431	704	754	97	639	623	667	196	537	581	499	332	923	328
K00426	423	544	490	458	476	572	444	492	457	465	473	554	431	364	307	502	540	77	454	443	479	77	380	417	352	247	598	217
K00427	0	0	0	0	0	0	0	0	0	0	0	6	0	0	0	1	1	6	0	0	1	0	0	0	0	0	0	0
K00428	893	578	888	1374	1357	782	986	606	1592	1536	1243	433	620	1	732	482	438	15	545	741	322	1426	880	881	223	590	3	26
K00432	206	192	248	214	192	194	208	184	220	210	200	351	193	145	136	396	240	261	159	176	435	261	204	217	96	111	219	215
K00433	20	50	115	45	58	36	49	106	4	21	30	85	41	53	72	180	51	6	216	13	270	509	44	13	340	13	156	243
K00435	29	26	35	38	48	26	115	147	42	44	59	36	30	20	22	20	35	1	71	34	5	3	29	25	71	19	62	13
K00436	15	31	46	9	6	140	55	12	1	3	10	7	34	6	42	1	32	9	7	21	0	2	10	10	0	10	0	3
K00437	0	0	2	1	1	6	6	0	0	0	0	0	2	22	1	0	0	16	0	0	10	1	0	0	17	11	0	11
K00440	0	1	0	0	0	0	2	2	0	0	0	0	0	1	0	0	0	0	0	0	0	0	0	0	0	0	0	1
K00441	246	126	65	46	19	105	5	9	6	3	51	40	136	5	104	65	1	8	77	169	8	28	258	259	1	167	9	10
K00442	0	5	0	0	1	47	1	2	0	0	0	0	0	1	1	0	0	0	1	0	0	30	0	0	1	0	1	0
K00443	0	2	0	0	0	1	0	0	0	0	0	4	1	0	1	1	1	0	0	0	1	0	0	0	0	0	0	2
K00446	188	84	42	26	25	64	32	69	4	4	49	30	101	31	179	59	9	1	239	95	49	22	151	146	160	88	130	47
K00448	197	92	64	41	26	88	38	75	6	5	58	54	117	24	83	146	21	4	148	126	110	24	216	199	101	137	62	32
K00449	246	118	79	50	31	106	36	90	8	6	71	74	146	31	103	179	37	5	178	160	136	30	263	242	118	166	82	40
K00450	133	62	28	19	35	51	22	53	3	3	36	31	75	23	55	77	10	2	196	73	0	16	120	121	134	70	87	31
K00451	433	305	346	452	436	281	347	378	489	469	443	365	360	73	239	368	167	9	272	318	267	716	470	429	156	293	159	121
K00452	70	31	35	70	74	38	53	42	85	82	71	12	30	5	25	28	5	1	42	37	0	8	51	53	11	28	17	17
K00453	160	94	115	132	126	90	113	126	148	139	133	95	76	33	62	91	19	4	165	74	20	17	110	106	104	67	144	83
K00455	26	14	23	4	4	8	0	0	3	1	6	28	17	0	11	57	99	5	10	64	25	3	19	16	0	12	0	3
K00457	380	293	323	389	382	261	315	348	417	399	391	394	358	97	238	669	216	26	391	269	603	681	430	349	362	237	278	221
K00459	461	424	333	190	184	214	302	520	117	122	236	366	288	205	277	499	193	420	1009	248	433	1099	395	349	881	459	467	225
K00460	0	0	3	6	7	2	5	3	8	8	6	1	2	0	1	9	2	0	0	0	0	0	0	0	0	0	0	0
K00462	1	9	9	2	9	5	36	74	1	2	16	20	16	31	6	18	23	2	34	12	21	0	7	2	35	2	20	8
K00463	0	0	8	2	0	0	1	2	0	1	2	0	0	1	0	0	0	0	12	0	0	118	0	0	12	0	0	0
K00464	7	18	15	1	5	7	19	64	3	2	14	2	1	6	10	0	0	0	2	0	0	0	1	0	2	0	0	0
K00466	133	66	65	44	20	89	39	79	8	5	51	84	123	38	78	183	28	3	2	131	201	17	234	200	0	152	67	59
K00467	0	0	0	0	10	6	41	121	1	2	25	0	0	21	0	1	0	0	0	0	0	0	3	0	0	0	46	10
K00468	0	0	0	0	1	1	5	12	0	0	2	0	0	5	0	0	0	0	0	0	0	0	1	0	0	0	5	7
K00470	11	4	20	1	3	2	0	1	1	1	1	4	4	0	3	4	98	3	8	62	5	1	5	4	7	3	0	0
K00471	103	47	37	22	9	35	1	1	2	3	22	15	49	0	43	61	6	1	74	52	35	12	86	80	34	60	2	4
K00472	2	5	21	18	14	53	26	8	17	19	14	24	19	0	13	20	10	1	106	3	30	0	4	1	105	2	1	3
K00476	0	1	0	0	0	0	0	0	0	0	0	0	0	0	0	0	0	0	1	0	0	3	0	0	1	0	0	0
K00477	6	3	3	2	1	10	0	1	0	0	1	2	4	0	3	5	1	0	1	3	6	1	6	5	0	4	0	1
K00478	1	8	16	38	45	15	60	73	50	50	45	22	10	18	6	11	7	0	0	0	5	0	3	0	0	0	36	21
K00479	161	87	90	50	39	88	55	127	8	10	67	90	129	49	90	265	45	4	257	97	228	21	217	182	247	132	96	50
K00480	565	253	151	98	73	218	88	189	16	12	149	130	273	82	217	185	16	5	444	315	40	125	505	493	257	319	167	112
K00481	396	188	136	85	47	173	38	84	12	10	102	117	235	42	166	279	42	5	330	251	186	48	421	392	237	269	117	73
K00483	11	11	80	84	120	26	101	130	103	106	89	8	71	40	331	98	187	9	42	101	23	1	8	0	67	13	78	61
K00484	3	3	9	0	2	2	1	2	1	1	1	1	4	1	1	24	55	3	2	31	7	0	1	0	1	0	0	2
K00485	171	81	78	48	31	89	37	78	5	8	54	52	109	41	88	86	27	1	73	138	39	20	212	195	52	148	69	8
K00486	3	3	48	120	132	33	103	87	160	155	114	8	5	12	8	32	8	3	1	4	4	45	2	0	1	0	60	46
K00491	0	0	0	0	10	1	10	21	0	1	4	42	0	11	0	0	13	0	0	0	0	0	1	0	0	17	28	25
K00492	225	119	143	119	146	156	230	473	76	85	186	173	174	155	169	192	68	5	259	144	177	57	296	251	232	199	328	224
K00493	285	125	75	51	27	109	22	46	7	5	65	40	139	21	127	61	4	0	125	169	0	33	260	257	38	172	42	27
K00494	8	25	68	132	145	35	100	68	177	172	120	27	19	0	14	1	101	0	0	61	0	0	0	0	0	0	0	0
K00495	2	1	2	1	1	1	0	0	0	0	1	1	2	0	1	10	2	0	2	1	16	0	3	2	2	1	1	1
K00496	303	147	91	55	35	113	124	222	10	11	108	88	162	68	114	261	53	1	158	155	126	50	273	251	5	164	105	44
K00499	0	0	1	0	0	0	0	0	0	0	0	0	0	0	0	0	0	0	1	0	0	12	0	0	1	0	0	0
K00500	8	89	167	241	244	79	175	131	295	294	207	214	93	8	64	193	110	6	161	34	175	14	20	0	167	3	18	31
K00505	6	3	2	1	1	2	5	11	1	0	3	8	3	6	2	4	1	0	4	3	4	1	6	4	4	4	9	17
K00507	137	183	325	456	461	153	381	286	562	550	425	259	176	33	110	278	260	9	51	162	237	400	97	75	1	30	61	101
K00508	1	10	5	1	42	25	252	514	3	14	105	14	17	194	6	72	32	4	0	7	42	1	32	0	0	0	559	119
K00510	0	0	0	0	6	7	30	63	0	2	13	7	0	37	0	0	2	0	0	0	0	11	5	0	0	1	240	64
K00514	0	0	0	0	0	0	1	1	0	0	0	2	0	1	0	1	1	0	2	0	1	0	0	0	2	0	2	1
K00517	368	169	178	90	282	268	1527	2874	25	99	652	109	209	708	305	205	48	2	644	208	46	74	415	321	524	201	1391	687
K00518	2	4	50	124	136	34	108	93	165	160	118	8	2	14	7	4	5	0	0	2	4	0	2	0	0	0	51	34
K00520	647	590	442	287	247	450	328	368	199	193	309	434	576	229	679	520	252	176	595	440	330	121	594	566	513	478	412	224
K00523	43	33	66	24	19	19	95	44	13	14	31	72	48	18	24	210	152	6	28	83	231	10	56	28	13	21	21	30
K00524	0	0	0	0	0	0	0	0	0	0	0	0	0	0	0	0	0	0	0	0	0	0	0	0	0	0	0	0
K00525	2490	1906	1989	1452	1247	1844	1683	1358	1012	1090	1429	1670	2124	2090	2500	1735	1398	1742	2112	2083	1609	3141	2520	2696	1946	2479	1667	1333
K00526	93	214	459	425	440	323	595	586	462	479	437	547	344	457	290	431	616	557	393	323	549	648	136	116	536	442	847	264
K00527	136	763	473	695	754	395	491	376	828	822	587	752	561	1844	333	324	745	2306	247	393	374	27	101	259	545	843	478	1533
K00528	382	378	354	405	443	426	683	854	421	426	503	277	440	844	591	435	323	434	519	381	517	79	466	407	546	340	932	576
K00529	510	248	219	125	106	254	173	341	16	32	174	132	297	135	311	196	31	20	574	311	97	59	527	496	504	344	200	170
K00531	7	3	2	1	0	2	0	0	0	0	1	1	3	0	2	0	0	41	9	2	0	1	5	9	6	2	0	0
K00532	1	13	1	4	7	17	0	0	0	0	0	3	8	172	11	2	1	70	0	0	106	2	0	0	184	0	1	122
K00533	4	39	0	5	8	75	0	0	0	1	0	1	7	32	5	0	0	56	0	0	62	1	0	1	109	26	0	85
K00534	70	48	22	15	8	40	8	0	2	1	15	31	35	0	28	17	7	0	34	36	0	8	63	63	0	43	0	0
K00535	1	12	0	1	1	9	0	0	0	0	0	0	0	0	1	0	0	0	0	0	0	0	0	0	0	0	0	0
K00537	197	169	222	241	244	184	200	136	259	252	218	350	222	98	141	244	266	354	335	205	242	87	196	184	328	246	63	114
K00540	1558	1204	1383	1309	1443	1261	2849	3294	1231	1287	1721	1548	1465	969	1908	1713	1205	1318	1342	1370	1625	804	1727	1606	1085	1692	1961	973
K00544	0	0	1	0	0	0	0	0	0	0	0	0	1	0	0	7	0	0	0	0	0	0	0	0	0	0	0	0
K00545	0	0	0	0	4	2	36	53	0	2	11	0	0	7	0	0	0	0	0	0	0	0	1	0	0	0	12	0
K00547	151	156	92	31	38	81	54	90	5	6	48	158	94	405	109	65	52	6	55	106	38	817	156	152	24	125	78	157
K00548	2092	1674	1546	1605	1560	1646	1593	1379	1563	1514	1598	1357	1816	1914	2132	1639	1416	1728	1985	1872	1493	2453	2105	2204	1941	1968	1309	1248
K00549	433	571	703	507	477	463	699	733	432	468	535	940	531	1228	331	726	918	1267	559	622	741	51	481	373	461	589	785	383
K00551	0	0	2	0	6	1	0	1	0	0	0	0	0	0	0	0	0	8	7	0	0	0	0	0	9	0	0	0
K00554	402	494	390	338	324	493	348	347	309	312	331	383	429	558	429	318	317	724	416	342	317	440	361	381	412	547	501	451
K00555	0	0	0	0	0	0	0	0	0	0	0	0	0	0	0	0	0	0	0	0	0	0	1	1	0	1	0	0
K00556	34	152	131	202	220	86	152	99	260	252	174	118	83	0	164	61	218	6	1	120	63	1	7	0	0	3	1	7
K00557	25	125	197	321	347	152	238	162	424	411	292	266	166	0	83	275	399	25	3	195	333	3	36	0	0	1	0	23
K00558	703	540	540	846	874	954	698	633	956	919	823	425	887	794	489	438	199	2134	396	452	349	1290	717	749	269	1331	328	1901
K00560	217	218	361	342	331	278	366	336	353	356	329	408	234	81	191	317	348	290	398	273	353	37	232	255	459	347	447	357
K00561	0	0	0	1	5	0	0	1	0	0	0	33	1	0	1	0	10	0	0	0	21	0	0	0	37	1	1	1
K00563	26	120	245	478	523	169	399	331	629	613	450	307	163	53	92	223	328	253	8	143	257	34	36	2	24	14	322	173
K00564	391	374	496	737	769	366	553	447	910	869	697	577	488	35	412	561	771	185	230	553	555	340	372	303	145	336	214	208
K00566	575	640	601	505	478	619	520	512	465	470	497	574	654	953	629	479	474	1341	623	518	476	761	528	686	638	996	708	687
K00567	148	189	225	190	196	159	257	327	178	187	204	227	190	496	145	132	182	423	177	170	167	24	158	169	297	276	431	333
K00568	439	314	438	428	387	389	333	192	414	413	387	322	333	23	263	376	300	33	506	377	299	358	427	389	414	271	62	65
K00569	23	67	120	243	265	79	189	125	326	310	221	129	81	1	43	160	131	4	2	52	168	10	18	0	1	0	2	13
K00570	121	53	61	33	17	46	39	2	3	6	29	30	56	1	52	26	2	7	61	61	0	22	106	104	0	80	3	5
K00571	70	62	63	69	69	233	65	55	69	76	69	163	120	262	112	46	54	159	35	42	49	9	64	82	0	164	78	76
K00573	560	466	434	336	287	513	323	205	251	260	311	294	395	70	319	380	245	31	492	430	261	428	553	515	383	355	131	190
K00574	587	487	492	318	337	516	910	1032	212	245	464	489	495	251	408	731	482	36	976	536	714	179	627	518	1006	371	718	358
K00575	571	854	626	599	581	585	433	317	624	607	542	491	487	224	478	719	441	291	456	431	857	929	513	427	420	307	88	813
K00577	0	0	0	0	0	0	0	0	0	0	0	0	0	0	0	0	0	0	0	0	0	0	0	0	0	0	0	2
K00579	0	0	0	0	0	0	0	0	0	0	0	0	0	0	1	0	0	0	0	0	0	0	0	0	0	0	0	0
K00580	0	0	0	0	0	0	0	0	0	0	0	0	0	0	0	0	0	0	0	0	0	0	0	0	0	0	0	0
K00586	0	0	0	0	0	0	0	0	0	0	0	0	0	10	0	0	0	1	0	0	0	0	0	0	0	0	0	0
K00587	0	0	0	0	0	0	0	0	0	0	0	0	0	0	0	0	0	1	0	0	0	0	0	0	0	0	0	0
K00588	3	3	19	6	3	16	36	23	2	3	9	16	5	10	5	17	4	15	0	1	9	0	2	3	7	12	38	38
K00590	0	4	1	0	0	0	1	2	0	0	0	2	1	1	3	4	1	0	1	0	2	0	0	0	1	0	1	3
K00594	0	0	0	0	4	3	25	51	0	2	10	0	1	25	0	1	0	0	0	0	0	0	4	1	0	1	104	67
K00595	450	362	192	104	84	288	180	235	15	17	144	121	248	109	229	269	36	3	355	269	183	84	458	470	221	298	385	250
K00596	1	1	1	0	3	2	16	36	0	1	8	0	1	16	1	2	0	0	1	1	3	0	4	1	1	1	19	18
K00598	29	19	41	11	25	20	86	151	4	8	38	30	24	51	15	83	108	200	87	72	88	4	42	25	101	42	133	75
K00599	49	193	207	133	258	224	905	1390	121	160	354	528	348	427	133	216	254	1360	514	75	380	343	97	118	839	781	1684	817
K00600	1094	955	828	677	612	839	734	755	540	552	697	846	896	793	950	937	643	917	875	869	974	859	1069	1068	968	964	973	1051
K00602	792	893	820	726	699	840	753	750	671	682	713	810	873	1417	914	663	668	1411	881	712	783	1000	739	835	1082	1064	1006	937
K00603	0	7	0	3	5	17	0	0	0	0	0	30	6	396	18	0	5	0	0	5	0	268	0	46	0	0	0	135
K00604	466	547	514	432	417	507	473	506	400	409	434	508	514	915	528	402	402	819	552	420	404	600	440	478	568	607	650	753
K00605	1274	864	866	696	588	794	549	578	494	500	674	646	929	158	926	851	477	22	804	1037	651	843	1395	1391	665	931	743	459
K00606	293	374	408	354	343	392	369	363	332	342	337	355	309	147	252	361	327	312	430	305	348	46	302	328	507	201	384	511
K00609	470	528	512	449	426	511	525	450	417	421	443	501	443	789	534	437	416	628	527	430	422	600	443	476	543	483	588	575
K00610	7	29	22	0	3	10	0	0	1	2	0	44	37	0	17	1	124	127	0	79	0	1	0	41	0	87	0	56
K00611	350	450	347	362	384	412	425	438	368	373	380	489	493	779	478	477	461	918	404	366	583	594	363	290	480	615	585	694
K00612	83	118	65	28	38	38	77	102	45	18	38	68	56	39	38	378	114	7	61	16	430	5	54	2	159	1	109	135
K00613	188	86	32	23	12	57	6	17	4	1	38	25	80	4	56	41	3	0	51	95	19	22	142	145	0	82	11	9
K00614	4	3	5	2	3	11	1	0	0	0	1	41	4	3	4	6	24	1	3	9	16	1	3	2	22	2	0	20
K00615	1331	1525	1268	978	972	1213	1136	1201	883	872	1008	1423	1498	1769	1380	1051	1366	3184	1300	1272	1210	1419	1184	1229	1556	2477	1634	1848
K00616	327	382	411	388	397	440	460	538	394	400	412	420	330	248	370	361	402	311	290	344	432	628	322	311	333	233	706	362
K00619	10	72	17	5	16	44	66	124	2	7	26	7	16	149	97	11	1	10	15	2	2	30	8	7	14	5	150	67
K00620	538	472	283	149	126	481	289	361	17	38	197	216	399	450	539	437	90	835	671	308	511	720	560	493	689	626	689	724
K00622	0	0	1	0	5	3	38	59	0	2	12	0	0	8	0	0	0	0	0	0	0	0	1	0	0	0	11	0
K00624	0	4	0	0	4	2	23	50	0	1	10	1	1	25	0	0	1	0	0	0	0	0	3	0	0	0	67	58
K00625	393	210	181	99	68	257	7	6	11	10	86	224	379	419	247	166	51	815	182	297	64	454	478	563	48	677	4	405
K00626	2446	1610	1555	1057	967	1589	1806	3099	652	688	1468	1409	1858	1826	2071	2015	685	314	3244	1490	1935	2389	2479	2170	2923	1688	2074	1499
K00627	1096	944	1191	961	956	1056	1268	1549	830	911	1070	1102	1183	664	1431	1177	878	879	1467	983	983	1679	1199	1033	1331	1291	1748	1264
K00631	405	424	522	790	832	434	748	678	973	943	793	593	511	44	312	668	857	37	131	641	607	47	418	341	21	241	74	64
K00632	195	412	628	916	1041	502	1045	1233	1157	1144	974	738	509	268	800	578	903	33	330	504	519	1426	216	119	311	108	739	423
K00633	3	28	11	8	10	5	6	6	9	9	7	52	32	1	10	7	35	118	5	20	7	0	1	14	5	12	8	21
K00634	98	138	39	32	29	50	9	1	2	3	20	43	76	59	73	20	10	0	45	54	167	12	79	126	300	64	0	70
K00635	0	2	2	1	35	20	257	443	3	13	90	1	4	111	1	18	13	0	11	2	20	0	18	0	11	0	129	23
K00638	97	157	131	192	203	116	147	105	226	222	174	157	131	86	92	102	199	78	115	162	55	22	86	165	154	56	12	229
K00639	302	327	408	447	432	346	306	277	483	476	411	351	288	283	288	164	397	30	268	402	32	640	285	408	211	213	141	189
K00640	497	479	463	489	477	513	425	320	489	490	461	512	459	374	424	539	421	607	511	451	656	358	509	560	451	468	317	412
K00641	13	161	125	35	71	123	201	353	5	31	85	189	142	155	343	407	135	13	343	20	524	744	80	2	350	4	690	198
K00643	1085	477	352	240	111	501	2	4	27	20	225	177	601	2	472	316	9	1	833	731	67	125	1162	1140	559	796	3	11
K00645	509	538	570	528	521	569	597	635	516	523	540	528	461	817	577	442	455	738	547	467	469	638	482	500	543	501	516	899
K00646	0	0	5	2	0	0	2	5	0	1	2	0	0	2	0	0	0	0	0	0	0	0	0	0	0	2	11	6
K00647	593	572	670	849	842	696	609	364	950	928	767	618	583	9	419	793	763	30	422	680	717	125	606	551	265	358	8	62
K00648	986	1028	1246	1592	1628	1173	1342	1257	1814	1772	1518	1077	929	689	1205	869	771	950	938	824	748	1199	890	1013	857	972	831	1240
K00651	407	268	288	356	339	284	282	142	372	359	330	306	333	624	241	112	311	741	277	401	71	48	368	451	267	442	0	319
K00652	127	340	406	397	417	351	507	438	424	441	385	393	277	320	306	396	445	33	613	257	415	649	138	237	612	63	390	177
K00655	670	610	595	465	423	592	533	610	393	400	488	541	520	510	550	613	402	315	646	517	659	975	655	651	629	505	795	626
K00656	227	895	520	750	856	429	546	432	900	885	644	1036	877	1484	399	94	1195	3499	307	659	686	60	92	315	1344	1881	623	1499
K00657	11	41	85	59	59	19	51	60	61	65	55	108	46	17	27	57	188	56	28	103	77	120	7	39	95	26	47	27
K00658	926	689	771	617	590	776	870	1072	548	561	715	654	704	471	927	698	529	90	798	700	560	1829	883	817	555	555	1567	609
K00661	188	242	197	271	287	234	202	183	300	296	252	258	221	90	153	163	244	493	111	244	259	24	206	294	252	396	148	289
K00662	22	14	9	7	5	15	14	30	1	1	11	9	16	14	11	9	2	0	0	16	0	3	34	31	1	33	50	39
K00663	0	1	4	1	2	1	1	2	0	0	0	4	1	1	3	1	0	0	1	1	0	0	2	3	3	2	3	2
K00666	2075	1494	1182	771	851	1644	2494	4551	354	466	1547	853	1381	1333	1287	1765	448	102	2713	1356	1387	909	2407	2175	2046	1504	2614	1447
K00672	0	0	15	5	10	18	12	0	0	1	3	0	0	0	1	0	0	0	0	0	0	0	0	0	9	0	0	0
K00673	40	151	223	311	324	91	222	151	405	391	278	319	183	0	99	450	406	15	262	178	417	19	45	0	259	0	1	30
K00674	396	298	411	365	338	331	403	408	348	348	374	396	341	133	235	393	381	208	456	381	404	441	393	336	451	365	731	246
K00675	1	16	29	9	7	37	18	39	2	5	11	47	19	16	11	86	33	5	67	7	77	43	11	0	66	3	15	26
K00676	20	32	62	101	115	43	74	56	126	121	90	57	33	7	37	24	64	72	9	41	22	4	17	17	14	27	12	84
K00677	388	413	400	336	293	367	242	122	314	312	293	308	336	568	395	318	303	360	228	360	261	477	351	454	125	448	9	36
K00680	270	304	242	220	259	318	573	769	183	205	319	335	244	230	288	342	218	244	244	233	362	108	315	322	332	279	391	197
K00681	1804	1161	1167	1167	1056	1058	1070	898	1035	1016	1149	1320	1396	1324	1346	1458	915	42	1352	1419	1141	2509	1792	1659	1144	1192	550	463
K00683	3	4	12	2	2	22	2	4	0	1	2	5	9	7	48	3	44	3	41	26	5	118	2	0	41	0	50	2
K00684	300	325	262	271	255	291	215	135	272	267	242	243	233	11	194	268	256	11	348	271	224	42	269	245	271	164	33	144
K00685	353	231	253	293	267	271	216	108	287	280	268	235	277	0	201	293	174	6	341	270	239	42	351	323	238	219	0	19
K00686	0	0	0	0	4	6	0	0	0	0	0	3	0	0	1	0	1	0	1	0	0	0	0	0	1	7	0	19
K00687	0	0	0	0	1	0	0	0	0	0	0	134	0	0	0	0	41	0	0	0	0	0	0	0	0	2	0	1
K00688	698	1195	890	630	656	1330	965	946	568	589	682	987	1163	1228	1233	913	1220	3367	480	992	1193	1157	789	918	683	1671	1323	1685
K00689	0	0	0	0	0	0	0	0	0	0	0	16	0	0	0	0	5	0	0	0	1	0	0	0	2	0	1	2
K00690	246	200	121	76	31	256	17	27	19	17	74	262	267	11	194	306	145	455	53	226	211	32	320	285	0	348	30	107
K00691	1	7	19	18	17	4	9	10	8	10	10	3	12	3	9	0	1	0	0	7	178	0	0	54	311	11	9	12
K00692	3	14	11	5	5	3	14	27	3	3	8	47	12	12	4	73	17	257	316	1	113	1	15	1	315	9	80	17
K00693	0	0	0	0	0	0	0	0	0	5	0	1	0	0	0	0	0	0	0	0	0	0	0	2	0	0	0	0
K00694	241	220	255	345	386	166	293	283	399	390	340	153	184	63	131	195	361	388	601	301	436	27	210	170	855	127	250	140
K00695	1	0	40	13	0	0	54	0	0	4	8	1	0	0	0	1	0	0	0	0	0	0	1	1	0	1	1	0
K00696	5	52	65	22	4	45	121	2	0	7	13	1	2	1	16	1	5	0	6	4	2	0	2	1	5	1	4	1
K00697	261	237	154	60	94	134	262	474	8	29	147	86	115	200	146	137	27	12	325	128	149	60	235	196	265	118	935	327
K00700	699	730	633	598	600	1057	828	884	539	556	652	805	787	1234	830	741	776	907	436	771	874	1334	769	851	555	463	1360	1420
K00701	1	3	6	7	7	12	5	3	8	8	6	7	7	0	4	11	10	1	1	4	21	0	2	2	2	0	1	2
K00703	445	508	484	427	401	584	368	165	410	406	378	528	601	604	401	495	526	1495	256	499	607	1393	469	497	406	824	27	1000
K00705	285	469	448	342	341	533	525	550	319	332	371	698	778	1235	691	569	740	1692	109	548	656	866	390	567	131	963	888	789
K00712	1	1	1	0	0	6	1	2	0	0	1	128	2	1	2	2	40	0	0	1	3	1	1	1	0	1	5	36
K00713	0	0	0	0	0	0	0	0	0	0	0	0	0	0	0	0	0	0	0	0	0	0	0	0	0	0	0	0
K00720	106	70	78	21	27	42	2	1	3	4	21	12	41	1	52	20	105	202	182	111	3	12	79	77	167	194	4	3
K00721	256	373	321	285	303	442	367	447	293	291	299	194	176	731	250	198	84	555	457	166	173	1157	234	358	439	198	646	614
K00729	0	3	3	0	1	1	4	10	0	0	2	0	0	4	2	0	0	0	0	0	0	0	1	0	0	0	6	10
K00737	0	7	15	4	0	0	0	0	0	2	0	13	0	83	0	3	0	8	0	0	0	0	0	0	0	0	0	0
K00748	528	550	548	499	443	494	348	181	478	475	435	425	454	737	429	462	439	331	314	496	388	532	490	546	183	500	10	37
K00752	2	19	1	1	5	2	14	31	0	1	6	19	0	824	1	0	6	37	0	0	0	0	2	0	0	1	78	45
K00754	162	181	113	65	56	195	56	51	27	29	59	149	174	466	444	130	93	126	191	127	186	113	166	188	252	146	38	501
K00756	41	41	43	17	18	45	1	2	15	5	1	178	209	316	302	2	42	660	2	3	100	566	5	6	173	469	3	331
K00757	19	107	171	224	236	81	161	111	284	280	199	210	96	308	72	20	277	453	1	158	0	15	0	80	1	126	2	220
K00758	671	447	445	538	520	438	491	542	529	522	551	330	490	135	359	306	405	14	422	658	55	177	720	685	278	483	699	192
K00759	282	231	240	226	223	210	214	246	214	215	231	246	321	413	352	192	274	493	225	310	177	330	297	317	233	403	332	333
K00760	253	267	279	241	228	261	252	262	222	226	236	271	333	433	289	214	210	657	146	222	264	304	232	249	230	476	357	389
K00761	310	293	227	245	253	195	243	302	253	247	259	291	326	520	327	207	257	484	176	280	210	399	282	318	190	346	413	373
K00762	331	336	325	305	293	315	300	289	289	292	300	333	297	466	341	271	277	439	336	300	266	313	313	340	335	321	369	269
K00763	567	356	374	160	111	418	325	444	21	43	235	412	587	1244	636	415	320	1448	362	455	428	124	585	599	428	986	851	939
K00764	833	862	810	703	667	938	739	734	631	642	699	803	843	1196	902	693	637	1458	846	752	688	946	818	976	850	1030	990	958
K00765	315	389	335	346	370	374	387	393	364	368	358	310	315	548	365	281	395	424	357	371	275	523	306	333	365	329	515	374
K00766	472	491	438	440	440	591	483	468	430	438	453	428	442	852	542	431	401	516	538	440	361	545	471	489	406	401	632	554
K00767	201	350	387	353	353	346	390	369	348	360	333	339	259	267	209	310	342	296	338	272	355	479	224	257	438	143	348	446
K00768	406	411	347	405	421	467	429	429	404	404	412	306	395	407	525	370	163	351	360	281	426	643	425	431	400	481	404	541
K00769	224	166	78	43	28	84	1	2	6	5	43	67	133	2	114	57	110	4	155	192	0	25	201	200	93	136	14	2
K00772	394	242	169	86	49	227	129	122	18	18	107	80	197	584	194	184	30	25	217	214	125	45	354	334	83	226	90	182
K00773	593	662	605	505	470	566	424	335	486	472	460	582	618	871	670	465	473	1086	670	499	482	1302	512	562	698	778	470	547
K00776	0	0	0	0	0	0	0	0	0	0	0	0	0	3	0	0	0	0	0	0	0	0	0	0	0	0	31	0
K00777	0	0	1	0	2	1	1	3	0	0	1	0	1	1	0	1	0	0	0	0	1	0	1	1	1	1	1	1
K00782	63	182	82	111	126	127	127	129	114	114	108	101	102	150	188	110	53	13	62	64	109	7	100	111	62	71	295	73
K00783	215	219	214	211	197	204	150	79	206	202	183	227	241	305	226	183	191	375	235	199	189	150	196	221	253	283	8	210
K00784	18	80	75	16	28	114	98	144	1	8	37	159	33	199	86	90	60	120	23	21	208	567	35	106	137	24	128	244
K00785	0	0	0	0	0	0	0	0	0	0	0	0	0	0	0	0	0	0	0	0	0	0	0	0	0	0	0	0
K00786	11	39	24	9	6	29	14	14	1	3	7	61	18	16	44	14	31	22	18	19	24	2	18	18	32	18	25	103
K00788	512	462	292	149	118	457	167	216	29	40	162	309	380	660	319	287	314	418	590	470	305	299	536	562	628	426	306	573
K00789	586	692	671	538	511	632	616	581	485	499	530	637	681	990	705	487	495	1121	696	521	505	766	548	602	743	799	827	954
K00790	621	690	670	577	570	725	651	708	528	540	584	820	699	1091	757	524	575	1596	722	555	541	846	586	632	761	901	1011	1636
K00791	425	492	468	400	387	462	431	429	376	382	400	469	477	715	520	394	394	773	498	402	418	448	403	502	521	566	577	564
K00793	305	385	406	462	467	369	437	374	507	503	440	388	323	503	374	292	383	447	331	334	309	428	280	297	350	318	373	392
K00794	314	289	267	226	204	280	216	214	193	194	221	247	265	378	301	243	191	327	317	268	232	279	324	335	317	316	284	288
K00795	352	238	334	346	319	244	240	129	345	341	306	245	272	0	206	157	296	40	464	356	45	109	321	313	398	230	1	11
K00796	402	442	390	369	385	449	526	626	355	364	422	397	374	863	483	355	353	559	508	367	364	60	396	413	512	393	925	606
K00797	234	276	398	558	589	341	558	425	688	666	530	376	279	387	373	318	344	646	152	230	292	855	156	134	196	191	75	429
K00798	456	334	334	301	285	404	341	312	272	271	317	284	385	356	492	392	267	122	403	378	334	647	463	460	271	287	323	298
K00799	1838	1078	1362	1527	1392	1358	853	552	1448	1422	1340	1049	1383	17	1094	1584	731	48	2155	1394	1210	293	1959	1812	1741	1248	17	106
K00800	651	673	669	581	564	687	632	632	534	544	588	716	614	1055	728	738	581	875	750	583	813	868	649	660	758	684	850	985
K00801	0	0	21	7	0	20	21	0	0	2	5	20	1	0	2	9	5	0	2	0	15	384	2	0	2	4	0	1
K00802	0	0	4	1	0	0	8	0	0	0	1	17	0	0	1	1	3	0	0	0	0	0	0	0	0	0	0	0
K00803	11	35	189	238	249	71	362	422	271	283	268	16	37	106	38	144	71	1	7	20	114	3	29	5	13	3	197	138
K00805	1	2	7	4	36	50	186	295	2	9	61	90	12	498	20	1	26	88	1	1	19	4	17	1	34	30	580	457
K00806	348	389	382	344	331	383	332	320	322	327	329	390	375	587	279	304	317	673	394	323	371	850	330	357	505	480	473	551
K00808	187	86	64	33	39	58	0	0	4	7	33	24	81	0	64	50	6	0	270	94	10	39	137	144	219	73	0	0
K00809	1	38	118	35	1	114	0	0	0	16	14	42	38	0	232	0	0	0	121	0	0	561	0	0	121	0	0	0
K00810	0	3	2	0	0	5	0	0	0	0	0	0	0	0	1	0	0	0	0	0	0	0	0	0	0	0	0	0
K00812	900	671	532	284	193	662	259	228	68	78	265	423	679	601	732	386	82	682	844	510	391	834	816	1026	987	1016	405	674
K00813	26	114	205	355	388	156	267	182	472	460	321	231	146	0	81	101	379	64	3	204	112	60	12	0	2	37	0	11
K00817	1068	899	771	709	696	935	962	1090	623	632	796	761	871	1189	1015	819	588	1106	1263	833	747	1191	1040	1025	1338	878	1647	1034
K00818	37	236	108	37	59	256	275	340	5	20	87	119	53	194	93	161	48	31	32	24	262	50	67	114	29	33	623	312
K00819	14	38	42	14	47	52	156	244	2	12	56	97	13	115	54	5	25	11	116	7	6	651	22	23	145	24	255	174
K00820	1162	1219	1063	884	838	1111	939	1026	763	784	899	1067	1058	1597	1415	962	828	1255	1266	975	928	1108	1126	1107	1278	1122	1316	1251
K00821	541	401	417	473	455	365	273	192	489	474	434	435	505	663	415	534	497	817	648	538	492	631	530	484	654	593	4	455
K00822	351	227	267	439	468	209	295	209	519	503	417	236	246	9	170	412	128	10	413	184	349	812	289	268	303	132	13	32
K00823	230	153	149	70	64	229	81	131	20	27	82	212	192	382	253	121	244	452	188	247	166	27	227	230	317	269	107	152
K00824	394	180	156	92	53	210	68	1	9	14	87	136	211	109	177	115	19	11	285	234	4	471	381	378	178	268	0	4
K00826	1256	984	825	873	813	1017	727	707	821	800	855	681	867	965	1052	564	415	672	983	885	360	673	1175	1204	635	942	791	751
K00830	1011	573	462	535	464	502	349	190	474	459	513	337	655	8	704	255	183	19	443	692	18	735	947	945	105	636	30	43
K00831	531	384	486	462	445	569	507	494	448	449	482	422	451	830	347	479	442	438	620	500	418	79	526	561	481	331	658	585
K00832	500	335	352	450	422	287	267	192	480	462	422	357	414	464	274	549	436	52	451	478	582	237	513	454	412	314	3	33
K00833	165	443	503	497	512	452	562	482	528	549	472	450	311	1030	253	462	506	207	499	300	465	719	185	227	480	95	459	357
K00835	27	83	210	361	395	152	287	185	480	467	327	177	87	0	56	81	382	12	1	212	110	1	12	0	0	2	0	6
K00836	42	160	128	33	47	181	110	195	8	18	65	334	233	89	130	517	361	17	140	161	671	69	113	27	134	36	179	134
K00837	746	446	314	291	268	498	322	452	201	197	347	228	418	364	427	264	99	262	632	484	234	115	722	765	643	518	411	280
K00839	18	48	65	9	26	49	9	21	2	4	8	87	60	11	46	58	197	33	13	110	212	63	16	6	247	28	38	185
K00840	7	5	22	0	3	0	0	0	1	2	0	13	2	0	2	3	125	8	0	76	2	0	0	0	0	0	0	0
K00841	2	3	3	1	2	7	2	3	0	0	1	132	84	1	9	4	44	285	7	3	4	2	2	1	8	210	2	56
K00842	0	0	0	0	0	0	0	0	0	0	0	0	0	0	0	0	0	62	0	0	0	0	0	0	0	44	0	0
K00843	0	0	0	0	5	0	0	0	0	0	0	0	0	0	0	0	0	0	0	0	0	0	0	0	0	1	1	0
K00844	0	0	0	0	0	9	0	0	0	0	0	18	0	229	2	0	0	22	0	5	0	1	0	42	0	0	0	44
K00845	478	413	326	203	227	518	400	609	113	137	285	452	541	437	471	409	327	1413	651	400	519	578	490	567	716	928	1231	1080
K00846	0	0	18	6	0	0	27	0	0	2	4	0	0	0	1	0	0	8	0	0	0	0	0	0	0	0	0	0
K00847	511	373	449	586	598	570	541	518	627	622	582	503	476	111	537	392	367	636	651	450	357	538	506	615	649	545	410	691
K00848	11	7	29	1	24	22	60	128	2	11	26	72	57	57	308	2	168	198	4	107	1	1	10	86	4	141	170	157
K00849	33	135	352	719	813	295	684	657	950	937	703	347	293	415	340	82	380	1285	48	199	100	211	28	107	56	470	817	400
K00850	137	249	423	119	77	329	409	443	19	55	155	321	346	1434	409	172	331	1236	121	228	330	604	125	265	390	443	779	1278
K00851	66	66	91	82	112	92	127	198	94	98	108	166	139	171	343	167	255	31	87	149	222	8	86	49	96	65	400	156
K00852	701	405	380	366	340	433	305	404	304	297	393	379	638	189	744	334	411	523	398	669	211	171	754	739	394	863	497	415
K00853	14	47	63	7	37	133	71	156	4	16	36	162	119	131	407	78	285	99	23	152	103	3	21	42	40	19	200	302
K00854	1187	574	534	314	218	691	309	580	84	93	411	373	861	298	1216	665	455	503	548	1022	600	175	1312	1352	507	1024	646	919
K00855	144	152	219	296	305	117	276	143	348	341	269	215	157	5	106	80	281	8	72	214	27	15	117	112	30	79	0	9
K00856	17	127	41	22	35	107	179	200	1	12	48	1	2	70	8	2	5	10	32	5	3	1	14	6	34	2	119	174
K00857	245	173	224	232	217	164	169	180	237	231	223	241	276	36	283	71	208	349	249	243	4	361	218	267	190	394	208	178
K00858	362	420	402	374	376	383	405	426	366	369	379	420	376	589	374	348	365	498	403	349	346	527	346	371	398	441	607	488
K00859	274	232	312	265	257	300	334	378	252	256	285	310	311	438	314	247	252	480	317	257	257	398	268	282	332	372	460	366
K00860	24	130	179	297	330	237	244	198	378	374	274	148	125	13	199	110	227	7	72	118	112	2	16	38	71	10	28	46
K00862	104	45	52	33	16	64	0	1	3	3	24	22	77	0	54	39	0	0	144	96	0	12	152	147	183	111	1	1
K00863	248	110	113	80	63	189	95	210	9	12	100	107	193	90	137	109	15	17	37	240	0	30	393	368	115	296	226	180
K00864	705	651	747	653	643	570	693	809	620	627	674	768	782	1006	855	671	833	820	663	745	735	964	689	621	949	775	1132	1195
K00865	49	168	229	348	412	173	474	536	446	447	385	421	225	444	120	229	439	201	139	214	282	69	77	78	282	150	712	640
K00867	48	90	247	305	348	95	334	390	364	370	314	220	125	101	273	30	290	9	117	164	7	506	38	22	145	20	524	101
K00868	55	110	114	128	155	91	130	163	148	147	130	219	77	749	58	124	278	519	124	166	173	7	78	125	223	230	373	233
K00869	19	21	84	26	1	1	3	9	8	9	15	119	51	1	4	6	31	226	1	0	11	10	2	1	0	160	3	1
K00870	5	4	5	2	1	4	9	11	0	1	4	3	2	14	4	3	0	1	2	3	3	1	5	4	1	3	18	31
K00872	30	95	156	271	327	107	338	408	356	352	297	277	141	655	233	31	324	519	8	173	76	1	32	14	124	186	557	149
K00873	808	917	879	687	655	875	790	737	616	629	688	950	949	1356	877	892	1034	1342	829	884	975	796	762	776	866	1021	1003	954
K00874	280	191	206	90	71	349	72	156	24	35	110	343	374	113	196	249	333	835	301	341	319	35	307	362	341	481	226	357
K00875	118	53	49	24	14	47	0	0	3	2	24	17	57	0	43	25	67	2	175	99	1	13	108	107	138	74	0	0
K00876	65	121	203	218	227	153	167	157	265	250	187	288	246	875	356	25	235	616	3	142	113	352	7	210	185	255	122	766
K00878	141	188	62	38	38	158	20	47	5	6	36	162	101	319	89	36	151	108	33	160	63	489	145	139	110	188	106	237
K00879	0	8	0	0	0	1	0	0	0	0	0	10	6	0	3	1	1	5	0	0	0	0	0	0	0	0	0	10
K00880	30	13	32	4	12	11	2	4	2	2	5	12	9	2	10	5	137	8	12	94	0	3	18	17	54	13	1	2
K00881	0	0	0	0	0	0	0	0	0	0	0	3	0	0	0	0	1	68	0	0	0	0	0	0	0	47	0	0
K00882	98	93	74	24	38	58	71	151	7	9	52	225	245	686	247	176	314	1005	55	187	355	13	99	66	274	522	455	215
K00883	293	143	122	118	92	139	46	36	85	78	113	95	179	3	142	124	55	6	249	212	60	34	305	294	171	207	2	7
K00884	90	86	64	15	14	32	0	1	4	4	16	88	85	0	49	29	228	8	82	177	6	9	65	63	76	47	0	1
K00885	10	25	33	1	4	0	0	0	2	3	0	30	27	0	10	0	176	5	5	108	0	0	0	0	6	0	1	1
K00886	0	0	7	3	27	26	129	251	1	9	51	2	30	104	175	3	1	18	13	0	1	0	15	0	21	5	528	135
K00891	258	311	268	228	222	286	253	260	210	215	230	267	259	525	314	249	284	330	300	266	263	245	249	256	309	259	352	420
K00892	62	192	244	382	424	100	289	196	523	499	346	299	173	0	92	45	568	14	0	325	0	0	0	0	0	0	0	6
K00895	24	282	15	15	35	242	43	94	1	7	19	23	0	36	53	0	0	0	0	18	0	0	5	153	16	0	141	105
K00897	0	1	3	1	5	2	27	32	0	2	7	11	4	10	1	31	10	30	6	0	0	0	1	0	9	21	43	17
K00899	154	72	79	43	21	95	2	6	5	8	34	57	113	3	80	50	93	4	58	175	0	18	191	185	54	156	8	107
K00901	29	102	101	115	126	79	92	54	139	137	101	157	169	0	121	122	168	453	47	86	188	5	29	38	135	261	1	99
K00903	149	183	229	356	368	152	304	186	439	427	331	191	147	39	115	183	295	54	84	210	272	17	131	108	23	73	48	55
K00906	19	59	80	9	7	1	40	0	7	6	9	165	83	0	35	256	372	19	3	190	314	3	34	0	0	0	1	22
K00908	0	4	4	1	2	13	3	6	0	1	2	1	1	2	3	5	1	10	4	0	1	0	0	0	6	0	8	23
K00912	443	466	449	411	365	391	292	150	394	390	359	356	373	295	287	384	363	254	258	415	321	386	412	470	148	418	9	31
K00917	37	67	70	14	22	40	13	28	4	7	12	180	61	62	46	32	294	262	36	173	49	5	37	35	129	204	27	235
K00918	0	0	0	0	0	0	0	0	0	0	0	0	0	0	0	0	0	0	0	0	0	0	0	0	0	0	1	0
K00919	390	407	341	354	367	438	411	415	346	351	370	349	376	646	467	341	341	325	443	377	332	403	391	417	450	297	563	519
K00924	60	30	37	19	15	56	42	53	3	5	25	29	47	25	70	52	12	1	56	40	56	7	71	63	49	42	50	72
K00925	448	603	493	478	520	510	482	531	486	488	483	551	712	666	640	334	637	1354	321	556	323	751	434	522	393	929	724	809
K00926	48	93	65	21	20	118	43	34	4	7	21	194	156	14	61	148	160	645	47	74	177	9	53	31	31	475	42	244
K00927	587	666	616	535	511	621	563	557	494	502	525	611	651	762	679	492	495	1158	667	522	512	765	545	595	710	824	763	768
K00928	669	893	800	630	617	775	631	622	580	593	605	1021	952	958	839	676	969	1480	806	796	847	934	618	690	983	1091	830	819
K00929	75	149	29	30	34	44	0	0	1	2	13	19	122	266	77	14	9	0	1	48	264	9	52	143	461	50	1	90
K00930	399	428	339	343	351	436	407	398	327	334	357	307	364	730	421	360	306	636	480	358	377	464	397	406	497	449	527	549
K00931	511	553	463	459	465	567	511	486	449	456	471	587	541	924	605	492	510	670	656	509	385	490	508	529	520	574	652	566
K00932	1	0	3	0	0	0	0	0	0	0	0	1	0	0	0	0	17	4	0	11	0	0	0	0	0	0	0	0
K00934	0	0	0	0	0	0	0	0	0	0	0	0	0	0	0	0	0	0	0	0	0	0	0	0	0	0	0	0
K00936	3322	6245	4543	3800	3538	4336	2553	2044	3502	3575	3169	4670	3234	792	3127	4587	2865	995	2100	2781	5496	4480	3386	3176	2322	2230	839	3343
K00937	1063	701	705	303	223	733	560	699	39	83	394	794	1001	1449	1175	1007	579	898	1234	915	798	1370	1196	1314	956	937	1028	499
K00938	0	0	3	1	1	0	3	9	0	1	2	113	25	1	2	3	35	193	0	0	5	30	1	0	0	137	4	0
K00939	487	431	401	336	292	401	353	300	277	280	328	361	501	521	439	319	276	704	426	400	276	539	479	489	378	658	400	431
K00940	210	228	217	183	171	196	189	183	169	172	180	220	189	160	225	176	180	149	192	189	147	236	197	204	138	168	254	185
K00941	319	339	237	117	100	387	211	281	22	35	141	276	268	648	238	312	297	436	405	347	368	424	385	393	454	342	431	466
K00942	306	326	309	272	260	318	288	282	252	255	270	313	329	529	340	260	258	539	348	274	261	370	289	309	348	398	375	386
K00943	312	354	339	294	292	313	367	420	276	282	313	315	345	524	368	263	265	456	339	274	276	369	304	260	363	428	563	449
K00945	290	343	335	296	285	316	318	320	280	285	293	342	338	538	348	276	279	626	346	275	289	222	276	310	369	406	430	460
K00946	48	263	354	346	374	282	444	446	386	405	349	305	159	123	141	301	368	26	239	191	323	462	64	110	231	13	588	194
K00947	1	21	38	8	10	16	36	17	3	4	11	66	37	109	19	178	43	127	28	1	226	62	25	12	26	37	26	38
K00948	505	559	541	450	431	621	500	507	400	412	449	634	558	812	562	530	459	1238	648	448	523	674	489	507	667	777	701	758
K00949	227	110	69	49	24	121	2	5	7	3	47	106	185	265	208	52	21	381	150	139	51	38	218	250	184	307	11	269
K00950	198	265	297	332	333	286	333	270	363	360	318	322	269	354	296	339	310	224	249	241	370	29	211	222	272	175	246	187
K00951	997	1193	1324	1511	1502	1428	1571	1407	1635	1619	1481	1411	1214	1929	1189	1168	1075	1763	826	967	1211	1157	958	1185	801	1262	1564	1500
K00952	1	13	3	0	1	47	0	0	0	0	0	0	0	0	5	0	0	18	1	0	0	0	0	0	1	12	0	6
K00954	243	262	248	215	205	294	223	219	199	201	212	248	262	406	259	205	204	445	267	216	212	301	226	242	281	324	293	281
K00955	78	91	175	57	78	155	237	354	7	35	101	145	137	207	146	328	78	19	564	51	398	17	155	93	616	70	185	457
K00956	39	172	376	651	719	296	595	517	856	838	628	358	193	86	128	289	495	264	155	263	247	5	41	108	172	177	264	239
K00957	61	155	338	451	508	268	529	539	559	562	463	307	191	186	157	334	356	179	364	194	338	11	101	115	401	147	311	424
K00958	724	536	285	172	90	380	110	100	17	23	183	110	383	24	543	150	8	0	285	412	0	110	648	645	1	447	96	71
K00960	0	0	0	0	0	0	0	0	0	0	0	1	0	17	0	0	0	2	0	0	0	0	0	0	0	0	0	4
K00962	1118	1196	1118	972	939	1113	1090	1163	882	898	989	1119	1193	1803	1295	897	902	1519	1281	980	904	1403	1049	1124	1284	1431	1630	1456
K00963	477	556	486	403	407	377	431	452	361	365	398	499	474	962	294	362	536	670	534	487	483	83	433	375	688	626	637	541
K00965	26	136	213	318	377	194	358	386	414	411	326	284	274	451	342	61	335	1380	29	166	136	4	24	1	96	532	507	439
K00966	39	62	128	222	251	127	271	301	278	276	235	56	38	89	64	36	27	52	124	32	25	9	51	48	131	29	338	370
K00968	0	1	0	0	0	2	1	1	0	0	0	3	1	60	1	4	1	23	0	0	1	0	0	2	0	0	3	20
K00969	265	289	291	245	233	280	275	280	220	227	247	295	245	503	306	248	241	281	332	248	254	276	266	286	353	229	396	353
K00970	478	603	609	563	614	462	971	1304	554	627	706	494	534	573	860	582	545	105	613	508	479	279	515	503	487	303	1933	892
K00971	187	263	305	94	47	299	147	143	19	31	91	267	221	285	348	403	286	743	501	217	464	929	171	290	638	321	345	247
K00972	0	11	1	0	1	71	2	8	0	3	2	0	34	0	207	0	0	0	0	0	0	1	0	0	0	1	0	54
K00973	402	511	401	293	275	486	320	368	243	251	297	450	410	798	484	351	368	782	228	381	388	707	380	511	224	432	538	347
K00974	100	688	452	438	451	530	384	187	481	483	355	509	298	314	303	375	512	611	28	235	513	151	62	33	219	262	9	816
K00975	446	338	384	330	330	581	480	477	295	302	366	587	701	998	848	242	523	1399	259	513	324	830	457	419	438	805	746	1202
K00978	126	150	81	28	26	46	22	54	14	12	30	20	77	219	76	54	106	24	124	112	55	12	83	131	103	55	25	144
K00979	406	449	397	336	287	355	224	112	303	304	286	326	328	504	260	333	306	267	365	361	274	438	366	411	259	393	2	27
K00980	51	32	76	182	197	64	145	113	241	230	172	44	33	40	29	18	17	94	20	28	2	5	37	42	0	38	48	36
K00981	346	382	408	361	357	353	391	410	362	357	366	439	416	503	386	434	451	633	357	379	418	405	333	377	388	481	576	469
K00982	1119	895	1120	1094	1080	1049	1276	1289	1107	1111	1158	953	955	366	742	1090	1061	45	1069	1129	930	196	1169	1008	777	695	1799	541
K00983	61	176	118	117	114	99	92	78	130	126	97	153	102	56	74	82	117	5	49	101	58	13	89	120	46	58	59	169
K00984	1	9	3	3	3	10	2	5	0	0	2	18	12	3	9	40	12	3	0	3	61	33	17	11	0	10	7	54
K00986	54	292	863	1710	1887	756	1324	938	2262	2194	1555	412	275	256	272	243	402	244	81	174	271	23	58	80	127	205	68	768
K00988	0	1	0	0	0	0	0	1	0	0	0	1	1	0	0	0	1	0	0	0	0	0	0	0	0	0	0	0
K00989	335	266	357	309	291	287	338	337	294	297	313	274	380	279	370	292	269	406	385	302	301	434	323	284	399	470	447	403
K00990	1187	1091	1324	1783	1812	1302	1591	1234	2016	1981	1698	919	966	228	789	1061	1022	49	1427	1127	897	170	1174	1040	1122	718	812	369
K00991	130	173	216	242	252	273	307	293	270	271	253	322	230	651	307	242	294	394	51	221	275	344	165	222	126	164	386	424
K00992	0	3	4	1	0	1	3	5	0	1	1	10	2	12	1	7	5	1	0	1	3	0	1	0	0	0	3	17
K00995	331	351	338	282	297	397	471	614	253	264	344	304	327	218	231	354	293	664	352	299	341	647	333	294	390	383	876	796
K00996	88	77	62	60	56	95	55	66	48	51	59	53	94	431	159	50	16	79	69	56	47	11	90	97	56	76	80	104
K00997	185	172	145	163	169	159	171	166	162	162	165	143	181	268	196	63	119	316	216	162	33	21	173	166	221	250	202	95
K00998	213	406	495	591	604	416	528	402	682	675	538	481	316	472	232	418	515	105	374	344	425	388	216	224	322	129	93	176
K01000	528	590	552	482	462	538	516	523	453	457	480	548	549	737	515	445	452	921	588	475	446	666	486	549	589	692	723	628
K01001	2	1	0	0	0	0	0	0	1	0	0	0	0	0	0	0	0	0	0	0	0	0	0	0	0	0	0	0
K01002	0	5	0	0	0	0	1	1	0	0	0	13	1	0	1	7	3	12	0	1	0	0	0	0	0	1	3	2
K01003	179	95	74	46	36	91	43	98	7	7	63	77	140	66	91	262	48	4	84	116	245	23	230	198	39	136	39	35
K01004	223	100	79	49	25	93	2	5	7	5	47	55	143	2	201	116	14	1	180	139	67	36	231	223	117	149	8	11
K01005	10	22	26	21	20	12	17	18	24	24	18	60	10	5	10	8	38	0	6	22	6	1	5	48	4	5	15	55
K01006	1121	706	616	279	197	1136	268	471	63	69	308	381	634	155	665	245	51	770	1223	665	234	161	1016	1247	1329	943	464	1434
K01007	265	1865	685	880	980	970	946	879	963	973	773	739	478	1244	843	653	733	523	144	330	818	44	106	15	534	365	588	417
K01008	444	426	333	392	381	361	264	246	406	397	374	241	297	36	262	328	242	159	214	311	371	54	377	339	143	337	116	280
K01011	552	404	328	142	142	382	407	627	23	46	253	381	544	252	679	508	445	111	484	503	647	1367	567	475	600	403	1087	467
K01012	178	481	441	422	439	567	516	402	420	440	390	376	354	1678	265	374	424	1009	450	271	577	571	192	199	791	347	613	746
K01014	0	2	11	4	2	0	1	4	0	2	2	1	2	0	4	0	8	2	17	5	0	0	0	0	17	0	1	1
K01023	8	41	157	380	413	100	288	196	507	491	344	25	16	0	34	9	39	15	0	17	16	0	2	2	0	5	0	1
K01025	0	0	0	0	0	0	6	2	0	0	0	0	0	0	0	0	0	0	0	0	0	0	0	0	0	0	0	0
K01026	174	103	75	57	47	441	8	14	6	3	44	91	212	7	134	110	33	3	62	190	41	23	291	278	2	209	11	237
K01027	0	0	1	0	2	2	9	33	0	1	7	1	1	0	0	5	1	0	0	0	0	0	0	0	0	1	1	2
K01028	319	213	214	272	256	238	234	242	300	279	271	202	203	56	157	224	95	25	321	190	144	33	282	258	214	177	207	93
K01029	283	189	186	240	228	173	206	215	265	247	242	185	195	48	144	206	88	4	272	172	136	30	256	234	174	160	178	89
K01031	29	20	16	9	9	22	20	41	1	2	16	9	24	20	15	35	6	1	80	19	48	4	44	35	84	26	70	29
K01032	28	19	15	8	9	21	19	39	1	2	15	8	23	19	14	32	6	1	77	18	48	4	42	33	88	25	68	28
K01034	0	0	1	3	9	9	0	0	0	0	0	18	25	0	8	1	6	0	0	0	53	1	0	0	92	6	0	47
K01035	0	0	1	3	7	40	0	0	0	0	0	16	13	0	6	0	5	0	0	0	47	0	0	0	82	3	0	21
K01036	0	0	0	0	0	0	0	0	0	0	0	0	0	0	0	0	0	0	0	0	0	0	0	0	0	0	0	4
K01039	1	27	26	7	15	240	20	43	2	3	12	49	29	438	26	129	38	3	74	10	137	3	30	12	93	9	28	125
K01040	1	23	23	7	12	141	17	38	2	4	11	46	28	362	22	120	36	3	66	10	127	2	30	13	84	10	28	104
K01041	170	76	53	32	37	82	121	207	5	9	74	33	96	76	65	45	8	0	235	122	11	20	187	194	226	111	277	32
K01042	43	324	117	34	68	149	55	125	5	14	32	88	133	49	110	192	344	280	28	191	386	4	54	25	370	201	151	204
K01043	138	79	76	58	69	73	185	289	36	43	105	34	61	45	70	35	9	21	156	71	6	16	117	108	144	93	22	12
K01046	12	56	137	288	332	109	391	431	377	374	318	213	65	90	50	197	142	97	18	32	216	4	39	3	18	9	215	65
K01048	305	224	266	345	355	209	217	155	381	370	314	248	266	19	228	126	313	10	335	347	63	35	292	283	286	203	13	114
K01051	8	7	31	2	6	87	16	32	2	3	8	19	16	25	31	54	152	189	7	94	89	5	12	61	7	11	57	393
K01053	195	97	119	74	50	148	26	49	15	22	63	57	156	21	129	198	28	7	277	165	198	24	287	254	292	192	52	49
K01054	0	2	9	3	3	5	20	34	0	2	8	2	5	13	26	5	1	0	10	0	3	0	2	0	10	0	25	3
K01055	398	193	143	99	69	276	59	115	32	31	118	115	229	50	177	279	46	6	343	239	203	137	407	380	238	254	103	65
K01056	327	322	305	268	254	301	268	273	243	247	266	301	331	485	366	250	249	473	347	287	246	312	311	329	346	382	503	351
K01057	278	252	205	256	259	195	288	312	264	263	277	199	242	89	162	240	169	6	313	231	222	42	288	287	235	169	432	138
K01058	29	97	204	257	268	77	183	124	324	319	230	164	99	0	59	100	365	13	4	203	40	2	8	8	1	2	1	9
K01060	0	0	5	2	19	44	53	116	1	4	24	39	0	51	12	3	12	0	7	0	0	3	7	2	7	10	242	389
K01061	18	86	187	242	290	153	365	432	291	297	267	235	139	120	193	221	230	13	444	100	190	1074	53	17	476	13	234	162
K01062	0	0	0	0	0	1	0	0	0	0	0	1	0	0	0	0	0	4	0	1	0	0	0	4	0	0	0	0
K01066	85	94	84	52	80	71	329	506	29	48	139	134	112	136	83	251	85	129	144	49	277	167	112	74	122	130	201	167
K01067	102	220	248	118	105	351	65	70	95	98	95	211	173	582	154	257	114	41	242	95	396	14	135	155	427	78	143	41
K01068	0	0	0	0	0	0	0	0	0	0	0	0	0	0	0	0	0	0	0	0	0	0	0	0	0	0	0	0
K01069	763	628	715	612	553	715	633	569	536	540	601	593	659	306	869	611	498	284	982	648	508	757	773	712	875	557	417	342
K01070	453	313	346	355	307	321	183	126	345	331	312	300	358	1	254	388	326	13	382	423	303	51	465	432	301	298	5	25
K01071	1	5	4	1	3	30	16	27	0	1	6	59	8	11	3	26	27	1	0	3	36	0	5	0	0	1	28	28
K01073	0	2	1	0	0	0	0	0	0	0	0	6	1	0	1	1	5	0	0	2	0	0	0	0	0	2	0	0
K01075	42	22	15	8	3	17	0	1	2	1	10	19	29	0	18	85	18	1	33	22	104	124	45	35	12	20	1	7
K01076	91	98	97	57	41	53	21	21	32	35	48	65	69	25	48	146	44	12	88	55	147	100	91	75	72	51	11	34
K01077	275	418	803	1639	1774	627	1276	908	2136	2068	1499	657	402	741	545	275	582	209	418	361	170	54	177	266	379	261	150	113
K01078	2	2	6	2	6	3	41	50	2	2	11	27	3	5	2	12	8	10	8	1	22	15	3	0	8	6	16	15
K01079	424	370	331	343	335	321	348	389	341	332	361	397	354	131	257	441	391	37	464	403	415	136	416	472	364	260	515	130
K01081	747	569	695	1007	1007	708	856	701	1114	1090	970	585	712	168	455	482	364	875	384	558	385	285	745	713	188	1056	642	327
K01082	351	303	434	470	443	361	441	379	481	487	457	405	367	75	437	353	330	13	426	342	287	71	354	355	351	211	324	103
K01083	17	56	119	232	244	152	180	141	299	290	214	156	90	12	63	232	104	8	71	35	321	63	49	12	66	14	32	54
K01085	1	4	4	0	1	0	3	6	0	0	1	6	15	80	7	2	23	59	1	16	2	0	1	22	1	25	4	2
K01087	113	84	87	32	49	66	187	332	4	16	94	38	52	130	67	70	13	6	147	57	75	43	111	89	122	53	486	170
K01089	24	114	179	317	350	91	242	169	424	412	288	225	117	3	67	30	337	13	0	198	8	15	1	88	0	0	17	5
K01090	87	121	151	158	211	482	447	688	179	191	260	229	176	698	314	223	163	442	49	88	354	1673	127	71	145	111	1205	1172
K01091	1034	774	829	841	748	843	648	454	779	773	786	735	838	719	664	926	521	1065	998	793	878	224	1044	1091	881	858	301	574
K01092	1029	696	676	519	439	712	535	557	359	371	539	532	713	178	739	600	375	17	1151	770	427	660	1055	1034	897	687	806	262
K01093	9	9	26	1	5	0	0	0	2	2	0	5	0	3	1	3	147	9	96	90	5	0	1	0	96	0	0	0
K01095	227	234	194	204	187	181	153	80	206	200	182	170	189	12	153	189	182	7	72	204	147	31	204	202	1	134	10	19
K01096	13	57	100	163	179	49	134	93	214	209	148	118	51	6	30	29	180	15	16	95	15	30	3	2	17	9	12	14
K01101	0	2	1	1	7	12	24	42	0	1	9	87	18	14	106	0	26	0	0	0	1	30	2	1	2	11	44	18
K01103	9	86	0	6	10	0	0	0	0	2	0	0	0	0	0	0	0	0	0	0	0	0	0	0	0	0	0	0
K01104	174	182	238	199	219	266	360	424	198	211	237	422	188	471	151	214	295	337	323	199	286	409	164	196	381	204	521	707
K01112	8	11	38	20	27	16	37	52	22	23	24	45	15	16	9	22	95	35	82	58	18	30	14	18	98	28	78	44
K01113	72	163	376	560	594	256	558	619	675	679	545	376	194	172	186	382	222	23	394	90	397	2495	112	50	404	36	477	330
K01114	1	31	13	4	38	41	253	294	3	12	64	57	41	77	22	192	52	12	42	1	49	34	17	5	41	1	210	293
K01115	77	37	30	19	12	34	18	52	2	3	27	12	39	9	32	27	2	0	66	43	0	9	74	70	44	53	35	4
K01117	0	0	0	0	0	0	2	5	0	0	1	5	0	2	0	0	2	0	0	0	0	0	0	0	0	1	12	8
K01118	219	174	96	42	47	132	26	50	9	8	59	222	191	23	134	361	199	126	208	172	414	32	208	171	227	157	58	202
K01119	687	509	555	731	717	577	480	373	811	783	683	623	593	110	416	290	807	911	254	836	197	226	645	741	205	1097	79	423
K01120	21	30	98	22	7	4	0	1	2	9	13	26	30	0	15	7	203	122	22	129	9	24	10	9	17	90	2	1
K01126	573	551	619	547	538	662	605	781	508	509	577	931	633	278	540	754	803	392	439	689	757	1298	667	640	638	595	1067	679
K01127	3	2	38	13	0	2	0	0	0	4	8	1	3	0	2	1	0	0	2	3	0	0	5	6	0	3	0	0
K01128	343	149	90	66	21	138	0	0	8	3	70	52	173	0	135	80	1	0	123	207	0	39	335	331	0	232	0	0
K01129	629	548	513	534	536	542	579	597	543	542	568	519	685	403	705	578	579	889	766	625	470	131	620	665	613	745	809	761
K01130	768	709	993	1464	1537	785	1545	1447	1684	1668	1452	588	784	193	616	453	962	58	602	1174	177	111	973	1244	471	713	477	270
K01133	570	260	173	122	58	233	8	9	25	20	128	136	319	3	234	338	44	11	251	349	227	68	581	562	73	378	17	21
K01134	1	2	11	26	28	8	19	13	34	33	23	8	2	0	3	0	2	0	1	3	0	0	0	18	1	0	1	1
K01135	0	0	0	0	0	0	0	0	0	0	0	1	0	0	0	0	0	0	1	0	0	0	0	2	1	0	0	0
K01136	0	2	3	6	7	6	5	4	8	8	6	2	4	0	13	3	1	7	0	1	4	0	1	9	0	5	2	1
K01137	0	0	0	0	0	0	0	0	0	0	0	1	0	0	0	0	0	0	0	0	0	0	0	2	0	0	0	0
K01138	40	50	111	66	80	35	52	41	89	89	61	99	39	3	47	5	483	31	13	294	2	3	9	33	7	37	6	129
K01139	51	156	307	133	113	73	94	38	107	120	105	270	182	0	81	318	619	29	279	339	379	33	58	17	337	13	0	27
K01141	32	161	331	444	457	219	325	212	554	546	394	336	233	0	117	389	519	22	8	249	457	5	50	1	6	1	0	30
K01142	756	611	621	475	411	649	527	556	359	377	485	519	622	735	435	710	393	604	962	567	712	585	763	740	882	667	988	580
K01143	2	1	4	0	0	1	0	0	0	0	0	0	1	0	1	0	0	0	1	1	0	0	1	1	0	1	0	0
K01144	625	274	185	125	57	274	7	7	15	9	128	121	312	40	262	140	4	44	376	377	33	74	591	702	231	403	1	192
K01146	16	72	125	221	243	58	167	114	295	287	200	136	71	0	41	27	235	7	0	130	6	0	1	0	0	0	1	5
K01147	54	348	94	18	37	146	2	2	5	11	3	147	107	1	54	64	504	18	1	300	83	1	9	0	0	0	2	6
K01150	20	118	154	277	300	72	205	139	363	353	250	172	97	0	53	185	259	10	2	120	228	32	25	0	1	0	0	16
K01151	54	187	166	254	305	202	292	310	336	324	259	152	113	649	266	6	248	439	3	145	66	537	13	47	111	224	171	473
K01153	1451	1893	1427	775	578	1026	890	586	495	530	727	1924	1648	2018	1180	1289	1400	2966	874	1193	1316	3735	1140	1506	925	1129	1271	1480
K01154	526	698	468	218	147	367	282	176	106	119	209	797	631	857	417	468	548	1565	312	443	464	1458	407	647	311	503	403	786
K01155	2	13	2	0	1	81	1	2	0	0	1	31	41	139	16	0	13	240	0	9	0	1	1	51	0	68	3	111
K01156	18	89	87	22	23	427	28	43	1	23	24	84	91	754	86	120	71	1320	58	30	187	12	34	68	50	251	124	622
K01157	32	14	16	9	8	14	0	0	1	1	7	5	17	0	16	8	0	0	87	20	0	4	33	32	86	23	0	0
K01158	0	0	0	0	1	1	6	11	0	0	2	0	0	6	0	0	0	0	0	0	0	0	1	0	0	0	34	0
K01159	253	269	260	227	214	250	244	251	209	213	229	199	273	407	275	221	195	469	286	227	224	273	239	261	292	339	348	244
K01160	0	0	0	0	0	0	0	0	0	0	0	1	0	0	0	1	0	1	0	0	0	0	0	0	0	0	0	0
K01161	0	0	0	0	0	0	0	0	0	0	0	0	0	0	0	0	0	0	13	0	0	0	0	0	14	0	0	0
K01163	13	137	14	9	16	25	0	0	0	2	0	11	19	361	27	0	0	218	0	5	45	2	0	47	79	0	0	184
K01166	39	17	12	8	5	15	0	0	1	0	8	9	20	0	15	12	1	0	35	23	4	5	38	37	25	26	0	0
K01167	0	0	0	0	1	2	6	14	0	0	3	0	0	7	0	0	0	0	0	0	0	0	1	0	0	0	38	6
K01169	1	2	2	1	2	1	0	0	0	0	0	4	2	0	1	2	1	3	3	1	0	0	1	1	14	1	0	0
K01170	0	0	0	0	0	0	0	0	0	0	0	0	0	0	0	0	0	0	0	0	0	0	0	0	0	0	0	0
K01172	8	3	3	2	1	4	0	0	0	0	2	1	5	0	4	3	0	0	4	6	0	1	10	10	2	7	0	0
K01173	98	66	45	14	11	34	27	37	8	3	28	75	65	21	48	126	60	6	48	80	58	12	81	153	4	36	83	47
K01174	20	20	18	8	4	18	5	7	1	2	7	52	28	4	93	17	15	70	10	16	20	2	27	24	15	71	13	8
K01175	338	252	314	389	418	292	724	783	430	435	476	300	272	85	195	201	283	24	170	314	129	127	309	285	81	202	172	107
K01176	46	219	195	34	59	278	61	113	28	42	44	501	272	49	177	265	778	686	33	420	482	47	62	66	37	503	252	221
K01178	16	61	297	659	723	322	525	404	860	849	604	191	112	32	101	138	96	4	52	23	166	18	24	2	74	2	117	87
K01179	123	159	198	64	109	1185	277	505	20	44	156	245	398	209	843	669	392	823	279	203	1301	644	242	122	429	124	776	2891
K01180	0	0	0	0	0	0	0	0	0	0	0	0	0	0	0	0	0	0	0	0	0	0	0	0	0	0	0	0
K01181	7	29	50	23	71	542	288	557	15	33	134	80	182	302	577	355	79	2624	41	13	657	57	113	77	40	43	1218	2611
K01182	8	56	31	2	25	29	49	102	2	6	21	79	43	57	29	3	136	467	5	81	10	2	7	11	14	107	221	213
K01183	100	545	852	1300	1417	1026	1117	988	1676	1647	1237	935	686	164	398	534	1316	75	17	699	741	13	114	32	50	28	392	737
K01184	0	2	1	0	2	1	11	21	0	1	5	1	3	5	1	24	5	14	0	0	45	0	6	0	0	5	61	4
K01185	91	57	69	24	13	55	17	20	3	6	27	54	72	18	44	42	68	99	50	74	29	11	67	67	24	36	26	66
K01186	5	38	71	19	7	40	32	78	1	11	16	276	168	47	19	1	62	372	4	20	1	92	9	131	3	263	316	294
K01187	956	626	929	1259	1344	1185	1223	1363	1430	1418	1307	775	915	701	1388	669	929	934	923	1013	819	118	894	1311	899	732	1219	1362
K01190	38	106	301	482	568	754	496	546	629	639	498	758	269	698	229	278	591	1242	152	436	496	21	75	1529	174	66	412	1577
K01191	269	120	42	35	80	154	146	326	16	20	118	218	193	115	564	41	54	1	135	147	8	333	213	307	13	128	507	625
K01192	13	86	49	2	36	83	66	151	3	19	32	95	80	65	42	27	224	398	34	144	48	0	14	111	79	18	268	148
K01193	4	24	17	5	31	33	46	99	1	6	21	314	90	622	28	47	160	1116	151	42	179	3	17	2	377	553	487	279
K01194	7	28	167	54	9	42	86	88	1	20	55	49	48	26	21	180	55	20	15	11	185	16	27	4	11	3	58	27
K01195	28	14	13	7	6	106	13	32	1	2	14	74	167	11	40	41	24	326	15	18	65	4	31	52	1	254	43	97
K01197	0	0	1	0	2	73	10	22	0	1	5	77	1	187	20	6	20	21	0	16	5	8	2	139	0	4	1	657
K01198	0	6	14	9	43	90	37	75	1	3	19	12	87	37	363	108	22	154	70	6	312	3	25	51	318	20	167	259
K01199	4	17	74	167	181	121	129	94	221	215	153	46	38	4	26	41	38	1	33	16	76	1	9	9	34	2	10	31
K01200	7	84	197	313	337	244	244	196	390	388	277	436	432	41	349	109	139	924	2	41	195	8	26	178	9	514	287	622
K01201	0	5	9	3	7	114	38	81	1	5	19	49	22	36	8	57	12	11	1	11	106	1	16	97	0	9	105	116
K01205	0	0	0	0	0	2	2	5	0	0	1	0	0	2	0	0	0	2	0	14	0	0	0	117	0	0	14	27
K01206	1	3	9	4	14	35	49	117	1	11	24	120	19	43	39	1	24	9	13	56	1	3	7	484	13	16	130	282
K01207	561	503	517	422	406	484	483	546	385	381	438	543	589	560	595	380	457	554	576	491	291	678	504	476	469	570	733	686
K01208	0	0	0	0	4	2	19	53	0	1	11	0	0	17	0	0	0	0	0	0	0	0	2	0	0	0	57	15
K01209	0	5	23	8	45	160	97	204	1	18	44	49	73	96	315	72	20	197	91	19	134	7	28	138	110	26	496	684
K01210	0	2	11	10	11	37	7	7	9	9	8	18	8	2	3	32	9	1	0	0	87	0	6	0	52	0	0	3
K01212	0	4	1	0	12	11	47	99	1	3	20	36	6	40	12	5	3	0	20	18	0	0	6	153	20	33	241	78
K01215	1	5	6	6	7	6	5	3	9	8	6	115	4	3	2	1	52	8	0	11	1	0	0	0	0	5	0	36
K01216	0	0	3	6	7	2	5	3	8	8	6	0	0	0	0	0	1	0	0	0	1	0	0	1	0	0	0	0
K01218	3	26	38	12	7	395	39	76	2	7	27	83	96	45	63	315	81	436	26	13	586	40	68	52	22	8	158	615
K01219	0	13	22	7	0	292	0	0	1	3	7	112	109	0	42	143	32	4	2	0	251	2	27	0	0	0	1	15
K01220	0	0	0	0	0	1	0	0	0	0	0	176	0	84	0	0	53	442	0	0	0	0	0	0	0	307	0	0
K01222	12	37	36	5	42	19	53	119	3	6	24	103	50	45	25	4	213	875	0	122	114	0	7	0	187	631	165	117
K01223	34	106	104	30	88	57	21	47	6	9	10	570	417	488	113	9	710	3229	0	353	910	3	4	1	1580	1900	100	249
K01224	7	10	40	6	22	227	37	75	2	10	20	40	85	94	269	106	150	145	3	82	193	6	26	31	1	11	182	456
K01225	0	1	1	0	2	44	11	23	0	1	5	2	4	11	24	15	4	1	0	0	29	5	5	0	0	2	43	392
K01226	19	48	56	7	26	33	9	18	6	5	6	318	86	18	46	56	347	570	3	170	201	2	11	7	224	417	53	115
K01227	0	0	0	0	4	8	2	3	0	0	1	135	0	2	1	0	41	0	0	0	3	1	0	0	6	6	8	61
K01230	0	0	0	0	0	0	0	1	0	0	0	0	0	0	0	0	0	0	0	0	0	0	0	0	0	0	1	1
K01232	2	7	6	13	22	22	0	0	0	0	0	25	70	87	25	1	35	801	0	19	405	0	0	0	707	558	0	33
K01233	0	1	8	3	3	10	7	15	0	2	3	0	1	6	4	9	2	0	0	0	17	0	3	0	0	1	21	18
K01234	4	23	18	16	28	18	11	8	20	21	14	76	51	0	176	2	88	89	1	43	50	2	0	1	82	36	1	131
K01235	0	5	12	4	19	133	25	52	0	3	14	21	29	26	25	90	19	260	39	10	168	3	22	85	38	13	124	231
K01236	132	149	136	50	61	243	216	399	8	23	118	76	154	141	454	313	65	12	79	65	379	48	162	99	52	74	544	278
K01238	50	39	34	13	20	36	59	86	2	6	27	144	60	16	27	12	53	84	168	36	4	105	42	56	168	89	35	127
K01239	497	228	152	115	73	211	67	104	36	32	137	179	285	67	249	222	55	52	280	292	185	60	477	453	287	355	458	126
K01241	643	312	266	136	55	274	6	13	26	17	133	186	340	21	269	378	228	15	619	479	314	74	625	637	443	397	250	18
K01243	32	140	239	319	360	125	277	213	403	398	287	291	242	358	265	54	334	578	107	187	94	63	27	73	217	314	178	217
K01246	243	235	237	229	229	213	238	260	232	226	239	261	221	312	176	247	231	91	178	229	218	35	239	235	115	200	379	185
K01247	261	138	98	54	34	122	10	22	8	9	59	59	172	226	251	186	105	103	330	197	165	593	261	242	256	230	24	26
K01249	1	2	4	8	10	3	7	5	11	11	8	2	2	0	1	0	1	0	0	1	0	0	1	1	6	1	0	0
K01250	5	32	113	280	307	77	235	197	371	361	263	83	64	20	147	21	29	48	6	5	0	0	4	1	8	32	42	30
K01251	751	676	571	421	352	632	487	506	306	320	438	307	413	500	388	530	91	42	814	405	467	973	700	706	595	412	759	524
K01252	6	20	11	3	6	49	20	42	1	2	12	48	43	19	18	84	35	6	74	15	68	356	23	13	72	11	32	16
K01253	34	15	28	13	28	23	89	186	2	9	44	14	17	64	38	17	3	0	93	17	12	4	36	26	90	19	148	101
K01255	1252	1063	1387	1788	1781	1115	1546	1287	1977	1938	1680	1060	1105	244	796	781	832	447	1578	1037	596	883	1172	1080	1462	1047	1115	567
K01256	1205	991	1491	1640	1602	1291	1678	1670	1766	1749	1653	1359	1053	423	764	1181	1097	55	1651	1101	982	350	1181	1075	1349	691	2048	671
K01258	177	224	344	398	415	169	268	183	480	473	347	399	337	1091	140	27	688	1107	42	462	128	18	104	221	246	554	2	176
K01259	556	340	479	609	598	455	555	507	649	634	597	359	442	104	324	443	250	190	453	384	494	698	539	479	456	438	558	176
K01261	0	0	0	0	0	0	0	0	0	0	0	122	0	0	0	2	37	7	0	0	0	0	0	0	0	8	0	0
K01262	981	906	1021	1157	1113	849	917	762	1215	1192	1069	883	893	703	916	756	697	794	1067	833	921	1195	892	1056	1258	872	706	934
K01263	12	16	217	547	596	144	416	283	731	708	496	71	28	8	41	30	53	7	3	25	4	0	0	0	11	0	1	8
K01264	0	4	1	0	19	16	123	245	1	6	50	4	8	67	2	49	16	1	0	2	45	1	14	0	0	0	151	67
K01265	456	505	510	397	395	522	571	756	340	359	448	527	609	821	524	472	473	922	484	463	575	934	477	545	646	725	1242	924
K01266	361	165	114	72	42	155	25	53	11	8	85	88	199	25	204	165	18	2	412	211	56	693	346	337	307	228	66	50
K01267	1	18	29	11	15	106	75	126	3	6	35	83	172	513	30	268	72	562	3	7	413	4	46	0	139	378	409	116
K01269	81	282	75	55	113	146	159	206	25	37	66	212	172	1036	535	57	76	1045	163	36	254	77	57	46	540	517	74	893
K01270	40	180	407	826	904	318	621	425	1095	1062	743	444	332	1183	182	104	519	721	0	295	144	9	3	266	204	481	7	677
K01271	191	230	447	794	867	390	600	462	992	969	725	480	397	114	237	263	414	293	420	265	287	112	171	152	616	295	213	215
K01273	333	211	292	325	296	256	215	235	296	297	304	291	325	47	421	373	114	80	493	214	447	1877	354	346	763	289	130	416
K01274	0	0	0	0	10	5	74	121	1	4	24	89	0	30	0	0	27	0	0	0	0	0	4	0	0	0	114	23
K01277	0	0	0	0	0	8	0	0	0	0	0	27	0	0	12	0	0	0	0	21	0	0	0	183	0	0	0	0
K01278	34	167	315	706	771	260	569	446	937	910	656	423	171	46	187	125	217	16	397	141	22	357	15	382	402	11	108	118
K01281	0	0	1	0	4	3	22	49	0	1	10	195	0	22	1	1	59	0	2	0	0	827	3	0	2	0	45	41
K01283	10	53	216	514	551	170	386	263	678	659	462	147	86	0	89	113	52	6	226	7	53	1	6	0	227	0	0	13
K01284	945	686	892	1504	1521	763	1099	908	1788	1719	1407	863	703	129	558	426	250	22	760	623	74	101	840	1220	512	550	941	186
K01286	518	246	204	131	125	314	108	185	36	40	157	159	272	78	250	161	34	16	603	309	37	216	503	486	502	354	188	469
K01289	1	8	14	26	29	8	23	15	33	33	23	13	13	1	44	6	6	0	17	2	2	0	0	0	17	0	2	2
K01295	93	110	69	24	24	102	16	36	11	11	26	121	150	1263	305	224	188	10	319	122	326	57	84	54	455	46	63	57
K01297	9	45	33	11	9	84	20	45	5	4	13	88	51	19	41	117	36	464	75	10	184	389	19	46	158	257	58	185
K01299	721	434	410	531	511	473	303	207	553	533	498	303	620	4	584	210	409	418	292	630	30	100	638	639	43	726	2	7
K01301	0	0	0	0	0	0	1	3	0	0	1	0	0	1	0	0	0	0	1	0	0	414	0	0	1	0	0	1
K01303	5	21	64	137	148	51	109	85	179	174	125	42	80	7	116	29	26	97	47	12	50	414	3	5	94	76	24	16
K01304	21	42	46	8	18	9	33	42	7	6	9	145	87	263	16	6	168	121	8	87	56	1	5	2	90	82	80	73
K01305	6	48	22	1	9	35	0	0	1	2	1	60	42	0	41	23	119	3	0	68	7	63	1	17	0	5	1	284
K01308	0	0	0	0	7	30	1	1	0	0	0	1	0	1	15	0	0	92	0	0	0	3	0	0	0	15	1	242
K01312	0	3	7	2	0	0	0	1	0	1	0	7	0	1	0	1	1	0	0	0	1	0	0	0	0	0	2	1
K01317	7	4	6	10	11	6	10	10	11	11	10	2	4	13	4	3	0	1	5	4	1	30	9	8	2	6	21	6
K01318	2	6	15	36	39	10	28	21	48	46	33	103	5	1	5	3	34	0	1	3	0	0	0	8	1	0	8	4
K01322	38	313	564	995	1091	309	968	948	1273	1264	958	577	260	202	204	159	431	10	541	212	21	1066	32	74	605	1	795	273
K01338	1476	2384	1742	1230	1088	1638	954	677	1073	1047	1025	1269	1579	2194	2179	1620	1082	2423	1571	1124	1749	3682	1230	1273	1583	1702	214	1576
K01342	0	4	6	7	17	2	6	7	8	9	7	7	4	2	15	6	3	0	0	2	5	0	0	1	7	4	7	5
K01347	0	0	0	0	0	0	1	3	0	0	1	0	0	1	0	0	1	0	0	1	0	0	0	0	0	0	5	1
K01354	102	307	572	720	811	247	774	807	909	894	703	634	257	194	205	483	732	31	806	356	478	6	82	3	867	2	1067	171
K01355	0	0	0	0	0	0	0	0	0	0	0	0	0	0	0	0	2	0	0	1	0	0	0	0	0	0	0	0
K01356	313	255	291	260	259	379	305	311	253	251	272	281	264	467	262	287	248	121	373	277	330	364	318	273	382	198	429	463
K01358	319	346	341	288	303	366	441	577	255	271	334	343	370	1136	392	299	270	810	387	285	329	404	331	340	505	428	919	812
K01361	5	11	19	37	41	39	32	30	49	47	35	272	9	5	22	8	87	314	0	4	8	3	2	2	12	9	24	223
K01362	1222	1289	1439	943	770	1206	902	832	663	731	809	1298	785	584	979	775	337	728	1380	737	613	1068	1147	1154	1234	957	507	1029
K01364	0	0	0	0	0	0	0	0	0	0	0	8	0	0	1	0	2	0	0	0	0	0	0	1	0	0	0	0
K01372	0	5	12	3	2	26	9	23	0	2	5	156	114	544	19	0	32	491	1	22	0	1	3	187	1	194	266	50
K01376	0	0	0	0	0	0	0	0	0	0	0	0	0	0	0	0	0	0	0	0	0	0	0	0	0	0	0	0
K01385	0	0	0	0	0	0	0	0	0	0	0	0	0	0	0	0	0	0	0	0	0	0	0	0	0	0	0	0
K01387	45	140	789	1991	2167	585	1526	1061	2659	2576	1810	307	150	14	162	49	219	12	1	87	34	3	7	1	0	3	53	263
K01389	0	0	0	0	0	0	3	5	0	0	1	0	0	3	0	0	0	0	0	0	0	0	0	0	0	0	3	0
K01390	0	0	0	0	0	0	0	0	0	0	0	121	0	0	0	0	37	0	0	0	0	0	0	0	0	0	0	0
K01392	0	2	7	2	1	77	7	16	0	1	5	12	16	8	6	42	9	1	1	0	78	1	9	0	0	0	36	21
K01399	0	2	1	0	0	0	0	0	0	0	1	0	6	0	2	45	10	0	0	0	0	20	0	0	0	0	0	0
K01400	0	2	1	0	1	2	2	4	0	0	1	24	2	2	1	1	10	0	0	2	4	0	1	0	3	4	3	11
K01401	0	0	0	0	0	1	0	0	0	0	0	46	0	0	0	0	14	0	0	0	0	0	0	0	0	0	0	0
K01406	132	86	81	76	59	131	33	22	64	57	69	101	97	0	80	186	96	5	59	122	191	46	165	142	24	102	0	10
K01407	25	52	81	23	32	22	16	12	32	33	20	66	30	0	16	31	406	21	0	242	40	0	4	0	0	0	0	4
K01408	0	2	6	15	16	4	11	8	20	19	13	5	3	0	2	0	3	0	0	1	0	0	0	0	0	0	0	0
K01409	561	579	558	481	457	557	502	513	430	439	475	550	591	1207	605	443	429	1199	625	488	517	730	534	571	763	727	765	650
K01412	421	190	117	79	33	212	10	21	10	5	89	63	225	9	180	95	0	57	161	255	2	78	406	405	19	312	37	51
K01414	49	269	588	671	651	337	623	306	792	789	593	574	399	2	542	672	785	33	66	365	713	37	77	2	60	0	7	61
K01415	14	82	230	550	595	168	416	283	731	709	498	225	91	0	75	65	116	1	1	40	0	1	0	0	1	0	0	10
K01416	0	0	0	0	1	0	3	6	0	0	1	0	0	3	0	0	0	0	0	0	0	0	0	0	0	0	3	9
K01417	89	144	210	246	311	167	457	630	287	292	310	420	282	227	247	141	344	894	231	179	266	176	104	88	441	537	773	570
K01419	255	261	241	225	204	240	160	77	204	205	198	207	240	136	274	225	213	22	303	236	186	391	243	222	234	160	1	15
K01420	547	450	354	352	329	446	327	299	313	308	356	292	409	158	446	393	291	234	382	437	366	126	534	490	334	355	352	412
K01421	8	9	8	13	63	128	208	472	14	23	104	297	9	231	24	12	94	855	6	5	63	70	41	7	100	47	1536	914
K01422	480	250	289	143	76	264	104	74	14	25	130	203	283	30	254	250	49	62	436	313	208	156	510	553	384	368	107	164
K01423	29	79	217	331	388	150	578	762	415	420	415	165	95	114	130	137	165	7	127	82	107	68	42	17	132	12	228	89
K01424	191	307	298	344	378	180	316	323	408	398	337	466	313	721	387	348	642	47	400	405	418	330	179	302	498	113	528	218
K01425	160	177	235	298	342	225	246	246	361	347	283	258	233	449	136	249	427	14	172	313	290	30	165	172	306	116	214	283
K01426	475	333	353	295	316	274	668	939	225	249	428	401	462	268	615	793	225	49	738	297	653	1899	555	446	559	338	697	386
K01428	726	415	361	183	146	488	274	334	39	51	239	404	535	169	375	618	527	372	654	725	533	88	851	764	467	537	633	457
K01429	115	66	60	27	21	76	44	51	5	6	36	70	82	27	57	98	109	64	127	123	87	14	127	113	97	79	106	74
K01430	122	67	54	26	20	76	42	50	4	5	37	64	80	26	57	97	82	63	107	108	87	44	127	113	75	79	103	71
K01431	35	16	11	7	4	12	2	4	1	1	8	6	16	2	12	19	3	0	27	17	23	4	30	27	12	20	6	4
K01432	8	5	38	87	94	31	66	49	112	109	79	7	8	2	10	6	8	8	10	10	6	1	12	11	10	8	6	5
K01433	171	242	243	302	333	202	372	357	343	342	320	304	269	92	343	479	360	17	304	230	512	22	212	176	303	114	339	179
K01434	1042	565	625	839	757	677	614	563	884	830	825	381	678	108	920	653	191	23	479	631	405	1741	1008	940	133	658	459	334
K01436	244	185	139	205	242	251	268	361	211	209	242	303	299	864	391	124	97	471	275	157	233	2070	227	230	580	478	489	420
K01437	1	6	2	0	0	0	0	0	0	0	0	13	9	0	4	19	11	0	0	6	0	0	0	0	0	0	0	2
K01438	646	407	487	496	478	541	366	258	462	453	464	445	513	79	405	656	442	195	376	615	619	627	718	730	378	572	152	161
K01439	968	724	627	585	533	640	535	583	471	478	601	709	770	747	801	606	508	384	809	768	608	810	964	896	872	635	785	532
K01442	17	83	191	286	315	114	214	165	357	353	249	195	59	10	43	15	174	99	101	110	11	13	21	100	113	81	23	195
K01443	468	353	348	448	467	409	408	445	487	474	464	571	570	770	532	269	521	1067	452	530	343	116	449	551	680	897	546	534
K01444	0	1	0	1	1	1	0	0	0	0	0	2	3	0	2	0	2	3	0	1	23	118	0	0	40	0	0	0
K01446	0	0	0	2	3	6	0	0	0	0	0	47	4	0	3	0	14	0	0	0	57	0	0	0	99	0	1	0
K01447	244	109	107	56	35	147	13	5	7	8	51	136	137	49	128	100	119	120	281	207	13	33	238	287	223	243	8	228
K01448	522	667	640	583	633	757	623	599	552	559	566	664	635	1790	725	632	839	1243	538	689	1032	1011	516	582	1238	990	554	1848
K01449	34	19	18	11	21	69	2	3	1	2	7	26	21	1	40	10	5	255	34	17	32	9	28	28	69	57	4	423
K01451	1607	830	715	825	716	905	514	547	714	688	847	436	919	917	928	599	170	304	1117	949	424	988	1471	1425	882	1116	804	573
K01452	294	140	106	60	31	127	16	34	10	6	70	99	180	28	126	240	129	8	132	234	221	38	309	281	50	194	2	19
K01453	87	43	61	30	19	49	84	59	3	7	35	37	61	13	49	91	18	1	251	61	61	40	104	97	276	72	27	18
K01454	124	62	48	26	20	69	21	13	4	4	28	41	67	1	53	61	15	1	142	74	27	103	112	109	109	71	1	2
K01455	205	120	111	75	50	230	91	122	8	16	80	76	211	61	167	240	38	2	51	207	226	55	371	327	17	248	126	83
K01457	98	74	131	69	65	192	130	149	15	25	72	117	171	69	105	391	113	275	137	142	551	15	262	193	122	137	129	91
K01458	123	58	54	32	21	69	0	0	3	4	27	27	73	0	65	55	8	0	129	87	6	14	135	131	116	97	1	3
K01459	132	58	44	27	16	53	2	2	4	2	27	21	63	16	54	31	10	0	78	83	0	15	123	119	48	88	2	1
K01460	2	10	7	0	1	0	0	0	0	0	0	20	7	0	4	1	39	6	0	23	0	0	0	0	0	0	0	2
K01461	13	13	9	7	2	15	0	0	1	0	4	10	25	0	14	17	2	0	2	23	14	31	39	36	1	27	0	1
K01462	586	475	464	450	416	459	435	437	425	418	455	478	487	527	471	357	285	502	459	417	308	358	535	542	407	531	705	625
K01463	111	76	102	99	125	106	169	238	90	94	122	145	82	182	91	71	45	67	256	77	166	163	128	120	430	117	133	155
K01464	993	471	283	204	118	443	72	148	28	22	234	228	652	86	722	381	36	488	507	617	356	117	1010	982	623	812	139	221
K01465	1131	965	894	681	610	906	697	637	519	526	667	836	864	1163	951	928	689	955	1400	909	931	976	1095	1110	1468	1037	867	852
K01466	29	17	10	8	31	43	64	132	2	10	33	18	82	72	322	14	8	14	64	23	8	3	51	43	56	30	220	135
K01467	209	261	432	520	530	271	501	496	584	585	510	418	281	533	235	364	355	175	463	261	335	319	236	224	463	246	256	226
K01468	335	309	364	452	467	380	365	363	517	494	432	441	362	596	508	320	451	16	336	415	193	821	336	379	295	237	309	239
K01469	353	162	247	101	70	244	222	86	8	35	95	63	166	14	150	49	5	0	909	178	0	70	252	273	861	121	11	39
K01470	292	154	126	61	56	189	103	126	8	16	86	60	132	114	135	101	9	135	178	154	63	302	257	260	143	265	92	225
K01471	3	2	1	1	1	1	5	10	0	0	3	0	1	4	2	1	0	0	3	1	0	0	3	2	3	2	3	1
K01473	1387	683	577	522	416	612	349	328	328	327	524	326	699	106	565	391	56	2	810	803	133	986	1330	1295	688	886	238	220
K01474	1171	575	445	406	311	517	260	248	249	242	420	274	586	76	455	334	41	1	541	689	115	873	1128	1098	439	756	216	167
K01476	264	134	113	68	59	129	29	66	7	9	70	101	194	34	330	80	22	4	295	174	18	503	283	292	237	217	120	50
K01477	1	9	5	2	8	5	49	104	3	4	24	34	19	47	5	112	26	2	3	0	120	1	20	0	2	0	72	84
K01478	122	133	72	27	43	83	125	230	8	12	74	262	247	77	83	212	248	296	55	154	237	18	124	85	47	270	166	348
K01479	151	139	152	125	121	100	76	72	120	115	112	231	175	24	110	202	298	12	181	246	128	30	182	162	175	129	86	30
K01480	1053	649	555	506	438	607	309	361	401	382	496	372	690	871	907	373	221	479	610	748	184	119	1040	1007	457	812	262	479
K01481	0	0	0	0	0	0	1	2	0	0	0	0	0	1	0	0	0	0	0	0	0	0	0	0	0	0	0	0
K01482	53	55	18	12	11	19	18	39	1	3	18	8	24	14	21	40	20	1	32	33	0	16	41	38	25	29	85	21
K01483	198	92	60	40	17	79	0	1	6	3	42	50	113	0	80	137	21	3	131	118	119	24	202	188	82	128	1	7
K01484	26	124	233	398	430	131	295	201	525	514	361	253	140	1	100	313	396	13	312	191	256	22	28	0	311	0	5	23
K01485	687	430	343	301	277	322	189	171	251	244	308	274	387	53	301	376	399	189	374	565	294	81	592	572	179	483	125	197
K01486	1107	645	335	215	146	575	12	24	44	29	209	243	636	11	810	222	7	525	581	601	133	153	940	974	503	812	34	241
K01487	599	352	235	130	69	273	54	103	26	18	149	237	436	50	569	469	199	149	465	414	449	88	587	569	486	470	126	159
K01488	286	289	298	337	371	276	496	652	373	378	408	380	412	205	211	329	375	485	501	308	431	572	283	225	554	284	901	586
K01489	205	193	212	293	308	174	254	251	343	333	286	247	230	314	222	67	277	367	183	252	39	265	171	202	200	260	253	294
K01491	676	597	533	437	395	523	414	448	362	369	442	482	577	697	573	477	388	785	610	517	449	594	622	639	609	719	595	634
K01492	0	5	4	0	0	0	0	0	0	0	0	0	0	0	4	0	0	0	0	0	0	0	0	4	0	0	0	0
K01493	56	130	75	128	146	145	91	66	162	154	113	105	104	292	59	7	75	343	17	54	74	6	22	65	129	203	2	205
K01494	445	243	265	123	74	262	141	176	14	28	142	206	305	105	353	297	151	190	438	322	228	387	456	418	315	287	362	203
K01495	18	90	270	331	362	169	376	365	392	397	326	262	151	197	216	273	265	372	249	117	358	338	48	56	346	136	373	301
K01496	152	131	87	44	33	138	85	105	5	12	57	53	100	57	99	144	26	53	204	91	142	18	170	149	165	102	206	72
K01497	23	81	124	191	210	92	179	140	249	243	184	161	106	21	64	199	235	11	82	116	215	4	33	7	76	9	82	54
K01499	0	0	9	3	10	20	13	0	0	1	2	0	0	0	1	0	0	0	0	0	0	0	0	0	7	0	0	0
K01500	38	32	19	11	15	36	51	91	1	5	27	15	25	64	26	23	4	13	28	24	28	94	46	45	39	28	108	107
K01501	159	119	141	137	127	210	155	76	134	131	131	182	145	201	97	208	137	4	239	136	264	29	148	129	316	78	26	59
K01502	91	40	56	110	124	74	87	84	136	131	114	25	41	5	34	41	14	1	120	48	44	11	70	68	75	35	6	6
K01504	8	3	2	1	0	3	0	0	0	0	2	1	3	0	3	2	0	0	0	4	0	1	6	6	0	5	0	0
K01505	7	57	99	162	179	111	144	137	207	203	157	151	101	28	91	223	132	5	22	43	275	11	34	0	31	0	47	58
K01506	33	16	10	6	6	13	18	28	1	1	12	5	15	4	12	12	3	0	5	18	10	5	29	27	2	20	2	1
K01507	22	55	129	37	33	77	136	164	10	22	50	129	69	67	129	172	119	121	208	48	204	305	31	9	228	33	312	105
K01510	0	0	0	0	0	0	0	0	0	0	0	0	0	0	0	0	0	0	0	0	0	9	0	0	0	0	0	0
K01512	8	61	86	101	108	69	123	104	118	121	98	88	45	82	84	36	94	73	16	42	23	34	6	1	22	3	114	62
K01515	122	167	216	218	230	235	271	315	237	240	230	303	240	450	215	236	280	460	176	192	310	343	146	123	280	255	420	438
K01518	0	0	0	0	0	0	3	6	0	0	1	5	0	3	0	0	2	0	0	0	0	0	0	0	0	0	8	3
K01520	231	222	226	205	189	178	224	208	189	191	202	178	188	448	143	148	120	328	252	169	140	34	211	230	251	242	287	329
K01521	5	10	33	5	4	1	24	15	1	4	3	18	0	1	1	1	90	6	2	55	0	0	0	0	2	0	1	1
K01523	127	67	69	33	22	81	65	75	4	7	46	44	77	29	65	110	20	47	159	75	104	16	136	121	122	82	149	53
K01524	1171	818	813	552	485	756	583	629	405	404	585	811	950	1589	680	736	818	360	1348	1072	552	962	1154	1139	1146	831	963	549
K01525	21	96	239	269	264	138	248	124	317	317	239	223	132	9	89	258	315	14	3	148	277	15	32	2	1	2	6	25
K01529	102	138	119	45	88	77	461	619	8	34	147	64	70	122	83	105	144	118	271	128	34	32	105	94	291	71	218	129
K01531	33	124	128	27	44	30	72	82	15	16	27	204	52	397	48	304	455	790	293	241	459	15	42	74	482	534	170	148
K01533	2559	2495	2427	2150	1998	2472	2280	2184	1922	1934	2118	2531	2626	3040	2859	2474	1938	2625	2436	2315	2341	4289	2735	2597	2130	2649	2610	2093
K01534	643	610	540	269	246	642	273	230	48	94	211	565	887	1573	951	668	710	2105	1065	752	797	1084	794	819	1261	1486	665	1088
K01535	3	52	24	4	7	41	8	23	0	2	5	1	0	30	16	1	4	34	23	2	4	0	1	0	29	11	32	3
K01537	92	424	358	120	136	445	381	186	4	35	85	444	459	232	924	151	226	3987	155	128	890	75	89	254	1533	1365	318	2231
K01539	0	17	11	0	0	0	1	1	0	0	0	0	2	1	23	0	0	0	0	0	0	0	0	0	2	0	1	1
K01541	0	0	0	0	0	0	0	0	0	0	0	10	0	0	0	0	3	0	0	0	0	0	0	0	0	0	0	0
K01545	1	1	2	0	0	0	0	0	0	0	0	2	1	0	0	10	11	1	1	5	9	0	1	0	1	0	0	1
K01546	154	215	231	76	91	205	248	327	10	33	103	249	105	131	111	246	283	236	173	198	387	935	143	220	406	81	288	242
K01547	191	237	230	80	110	293	313	415	13	35	130	259	127	143	123	296	348	434	211	244	465	1176	177	269	491	102	372	306
K01548	58	66	64	22	33	69	94	139	4	10	42	70	38	44	35	83	102	116	61	74	128	362	54	76	139	36	122	104
K01551	16	94	60	13	36	66	155	225	5	11	50	173	91	291	211	65	189	13	38	101	67	3	17	67	37	7	159	232
K01552	75	218	208	208	270	208	503	654	226	237	292	391	184	244	222	480	319	706	106	116	602	14	128	46	454	39	876	479
K01554	4	2	11	0	2	0	10	7	1	1	2	4	1	1	1	7	64	4	0	38	12	0	1	0	7	0	6	4
K01555	356	175	120	76	36	155	53	113	13	10	98	132	229	54	169	236	82	13	285	257	159	692	387	360	157	245	131	105
K01556	452	235	193	255	227	257	178	199	235	224	264	141	306	51	459	203	41	4	316	282	28	702	442	431	155	299	221	102
K01560	367	183	142	81	53	159	62	113	16	12	98	119	227	36	164	175	44	10	349	243	69	42	375	361	286	256	75	45
K01561	159	74	57	36	32	75	40	77	5	6	49	30	97	33	66	88	18	2	82	115	24	19	177	170	54	112	101	78
K01563	123	122	197	293	314	108	341	341	365	356	305	117	104	41	118	73	56	3	116	59	58	248	76	71	79	31	101	61
K01564	2	8	25	8	2	19	23	0	2	2	7	46	22	0	8	137	34	3	49	1	169	2	19	1	50	1	0	11
K01565	1	0	0	0	0	0	0	0	0	0	0	6	6	0	3	0	0	15	1	1	0	0	1	1	0	11	0	0
K01567	13	11	23	9	53	33	330	476	4	18	100	40	13	104	10	36	17	10	86	11	34	61	28	12	110	18	142	52
K01569	0	2	2	0	16	11	17	37	0	1	7	1	0	16	3	0	0	0	0	0	0	1	2	0	0	7	34	68
K01571	31	229	367	671	724	380	543	378	875	853	612	459	416	1230	201	341	429	485	18	193	365	11	50	11	15	173	305	531
K01572	45	193	249	475	509	352	366	238	617	600	430	335	269	887	162	234	276	218	15	148	246	10	44	202	1	8	1	360
K01573	4	25	41	79	85	35	60	40	104	101	71	53	37	0	19	40	54	3	0	26	42	1	5	4	0	0	0	4
K01574	0	2	13	5	18	4	14	46	0	3	9	4	2	5	1	4	6	0	37	3	0	10	1	0	46	2	16	7
K01575	4	42	53	16	5	58	34	19	0	6	13	111	12	186	13	1	46	19	0	11	0	0	3	0	0	4	186	2
K01576	7	35	16	7	12	127	22	46	0	4	12	1	16	22	17	93	17	1	66	2	12	13	8	3	65	2	48	45
K01577	0	0	2	0	17	5	76	107	1	3	22	0	0	9	0	0	0	1	0	0	0	0	1	0	0	0	0	2
K01578	149	65	58	40	33	82	13	1	4	2	34	57	98	0	74	56	4	0	38	116	0	17	194	187	25	142	0	1
K01579	14	52	74	20	18	94	88	108	5	11	30	56	24	235	24	58	74	67	9	37	60	7	12	32	14	6	134	171
K01580	43	321	359	653	734	206	619	570	865	847	634	366	220	68	162	83	463	241	112	255	49	3	16	59	112	3	138	202
K01581	448	370	356	120	88	170	17	36	18	32	112	429	397	529	269	383	678	39	676	557	306	51	372	337	535	223	26	42
K01582	16	87	49	5	36	58	30	82	3	5	17	193	127	601	76	13	302	705	0	169	38	6	2	0	66	167	15	498
K01583	0	0	0	0	0	6	0	0	0	0	0	2	0	37	4	0	1	3	0	0	0	1	0	0	0	0	0	69
K01584	13	34	71	11	22	169	139	210	8	11	56	139	87	28	31	416	300	28	5	126	592	5	67	0	36	1	29	57
K01585	162	556	576	634	643	331	568	287	775	757	543	626	395	61	613	581	775	32	27	410	663	895	101	192	72	28	0	127
K01586	702	823	737	789	810	774	916	955	828	817	808	760	620	1225	744	623	609	1065	945	612	741	819	658	688	1112	714	1258	1058
K01588	236	266	251	229	224	258	239	236	219	223	228	251	269	393	299	223	221	442	271	223	214	301	225	242	277	321	314	307
K01589	481	327	322	257	254	344	391	427	203	215	306	481	467	143	525	421	439	17	587	461	336	633	491	434	451	313	717	199
K01590	3	6	46	102	111	42	83	57	137	131	93	48	6	2	14	11	15	1	7	8	9	2	1	1	7	0	14	155
K01591	354	378	354	308	296	373	338	352	283	288	312	353	321	576	416	303	290	513	383	313	313	466	335	368	383	354	502	523
K01592	5	4	35	72	75	20	53	36	92	90	64	8	3	0	5	1	5	0	0	4	0	0	3	3	0	2	0	3
K01593	246	138	83	38	29	100	9	18	9	7	49	65	101	8	85	84	147	4	146	202	85	589	185	181	52	104	32	29
K01595	257	416	744	885	948	524	1016	933	1056	1063	893	983	751	265	873	778	1064	894	710	566	863	1542	286	152	675	734	1224	532
K01596	0	65	59	2	44	220	277	536	3	16	110	0	0	225	66	1	0	10	24	0	1	5	32	0	26	0	1095	622
K01597	32	29	96	30	1	5	3	10	13	10	17	131	53	8	5	10	35	272	1	2	17	11	6	4	0	188	4	2
K01598	0	2	2	1	0	0	0	0	0	0	0	44	0	0	0	0	13	0	0	0	0	0	0	0	0	0	0	1
K01599	479	398	524	454	427	425	494	487	438	437	465	441	416	149	530	437	423	24	550	451	403	663	468	469	489	301	658	527
K01601	367	182	166	87	52	130	144	17	8	13	88	112	163	8	133	91	12	0	223	179	18	43	303	307	113	188	29	50
K01602	37	16	27	13	6	15	31	4	1	2	12	15	18	2	16	9	1	0	22	19	0	4	35	35	13	24	0	1
K01607	377	233	170	130	123	247	148	254	82	80	170	166	242	583	222	274	176	351	307	305	234	74	392	437	203	368	142	130
K01608	1	16	32	11	21	6	35	74	4	6	22	73	40	33	13	268	61	9	37	0	337	3	41	0	87	0	91	87
K01609	353	308	230	116	88	325	202	254	22	40	148	178	259	575	373	296	71	484	428	209	278	469	366	380	330	379	497	410
K01610	752	547	622	629	580	520	353	228	626	610	568	629	691	1081	795	618	621	574	724	703	486	1001	696	800	525	644	0	126
K01611	85	90	174	248	258	166	242	121	302	292	221	139	112	343	157	148	184	452	30	110	105	100	52	45	56	139	4	238
K01613	211	362	381	337	330	387	338	250	351	352	308	290	231	440	182	310	332	114	394	239	308	419	171	193	339	105	89	205
K01615	0	5	2	0	0	6	0	0	0	0	0	0	0	535	8	0	0	0	0	0	0	1	0	0	0	0	0	72
K01616	0	1	1	0	38	22	273	466	3	13	94	0	1	188	0	1	0	0	3	0	1	0	27	1	3	1	808	42
K01617	3	8	37	88	106	28	120	150	118	117	102	16	11	37	8	30	25	0	49	9	53	0	12	1	48	2	79	49
K01618	27	13	11	5	10	13	9	19	1	1	9	5	14	8	13	10	11	8	20	21	7	92	26	25	21	21	27	14
K01619	454	331	336	325	313	272	280	342	316	311	336	338	405	265	446	135	408	863	181	467	93	623	403	470	161	689	450	517
K01620	550	489	520	570	557	489	406	403	592	573	530	451	518	616	579	534	430	195	598	511	542	565	566	576	580	471	323	382
K01621	23	130	345	712	809	271	738	766	921	908	717	220	98	153	89	89	112	2	255	28	43	4	28	2	353	4	402	453
K01622	0	11	57	18	0	0	0	1	0	6	12	0	0	1	7	0	0	0	0	0	0	0	0	0	0	0	0	0
K01623	284	131	122	67	46	137	64	82	7	12	76	94	158	196	140	86	36	363	284	183	22	47	272	268	208	289	37	7
K01624	443	478	483	446	445	585	531	527	441	441	464	513	562	812	557	452	569	1690	282	494	565	52	420	467	455	1202	727	672
K01625	303	245	264	251	242	248	195	207	246	247	254	325	362	91	209	300	404	659	357	365	315	75	299	314	361	487	161	241
K01626	676	668	934	1091	1122	645	1065	1063	1236	1228	1108	954	798	724	751	1100	1191	51	778	905	923	631	724	586	615	401	1016	441
K01627	401	428	448	381	330	375	260	131	355	357	322	344	339	564	264	363	346	295	373	376	317	468	366	398	273	408	3	26
K01628	175	147	92	59	49	148	106	125	15	18	71	97	116	62	119	124	43	223	112	122	145	318	195	178	179	287	45	230
K01629	5	3	16	0	2	3	1	2	1	1	0	24	2	1	2	1	94	124	0	59	0	0	0	22	0	86	6	4
K01630	19	47	0	3	5	7	0	0	4	1	1	4	2	10	2	1	0	4	3	2	0	1	3	4	1	1	0	9
K01631	291	141	94	59	30	124	2	5	9	5	60	84	172	2	125	105	49	4	231	213	38	33	303	298	143	201	3	5
K01632	0	0	5	2	10	5	49	106	1	3	22	0	1	45	0	6	1	0	14	0	9	0	7	0	35	0	162	69
K01633	312	172	185	170	144	190	154	150	135	134	178	173	233	159	229	177	139	128	256	250	145	41	314	324	199	240	185	117
K01635	1	1	7	3	2	1	1	3	0	2	1	158	85	1	5	0	48	513	18	1	0	0	1	1	17	362	6	3
K01636	7	3	5	2	2	3	2	5	0	1	2	32	3	2	2	1	10	0	18	4	0	1	5	5	23	3	7	4
K01637	68	177	354	497	574	191	652	656	616	616	519	387	282	111	447	380	518	18	439	263	405	9	116	58	460	48	331	114
K01638	1009	883	916	1380	1431	735	1197	1068	1563	1529	1346	748	868	173	891	916	783	28	956	894	888	116	1031	907	673	635	578	290
K01639	11	32	35	2	8	13	0	1	2	3	0	160	92	0	26	0	229	156	0	128	73	1	0	66	133	106	0	86
K01640	450	308	344	369	339	273	275	323	365	352	373	298	361	323	404	435	169	9	315	291	508	65	450	398	277	264	170	215
K01641	3	0	14	9	11	3	9	11	12	12	9	136	105	1	7	5	97	439	0	34	9	0	1	0	0	310	5	1
K01643	41	36	26	9	6	27	0	0	1	1	8	67	145	681	38	9	35	12	20	36	0	6	31	31	0	25	0	79
K01644	123	71	181	70	108	207	274	555	9	35	150	93	151	608	111	182	113	20	657	129	117	16	169	125	679	93	705	287
K01646	0	3	3	0	0	2	0	0	0	0	0	12	12	117	4	0	7	2	0	3	0	0	0	0	0	0	0	16
K01647	717	650	775	661	664	852	893	1082	620	642	736	601	605	546	739	581	532	832	801	618	493	813	691	694	646	709	1191	1045
K01649	1386	1287	911	799	782	1332	871	1007	653	676	866	900	1146	1419	1542	1097	749	1992	1384	1090	1068	171	1398	1366	1221	1386	1388	1465
K01652	2348	2015	1680	1637	1637	2422	1722	1918	1480	1498	1726	1554	1910	2987	1849	1735	1661	2076	2531	2156	1385	342	2427	2377	2230	2099	1589	1783
K01653	259	296	211	214	219	396	235	230	204	208	219	211	223	627	281	195	228	447	288	249	168	30	250	263	219	330	310	240
K01654	152	409	215	194	186	205	154	128	195	191	159	293	185	264	153	154	196	25	135	172	121	31	161	168	130	105	128	307
K01655	0	0	0	0	0	0	0	0	0	0	0	0	34	0	198	0	0	0	0	0	0	0	0	0	0	0	0	0
K01657	693	692	679	619	587	715	758	688	575	591	645	677	650	1077	787	679	626	852	620	666	522	766	698	717	394	694	1032	817
K01658	279	292	281	267	242	335	199	111	256	258	240	289	281	420	340	306	275	310	270	279	225	397	270	297	192	235	156	233
K01659	38	131	310	378	360	102	305	191	434	434	332	320	163	15	93	304	184	12	31	70	284	22	71	39	16	23	92	45
K01661	60	157	196	276	312	91	337	413	359	350	293	217	81	113	64	40	268	8	23	157	29	2	29	88	18	16	563	115
K01662	1447	1234	943	880	848	1242	938	925	769	773	929	771	1122	1849	1259	901	719	1326	1465	1188	781	1092	1419	1568	1259	1249	1221	1245
K01664	14	84	125	170	195	54	211	258	206	209	182	126	79	62	44	20	169	5	41	90	47	1	9	0	116	6	241	150
K01665	303	355	462	485	480	463	439	409	508	506	461	447	378	71	269	441	503	18	435	406	489	54	324	339	553	215	200	350
K01666	4	26	66	129	163	55	259	318	170	171	168	68	28	214	35	101	64	153	133	21	164	13	30	28	132	7	138	199
K01667	96	108	33	18	12	38	11	30	3	3	24	75	79	10	74	11	69	4	45	75	1	11	66	104	0	35	23	109
K01668	0	0	0	0	0	2	2	4	0	0	1	0	0	2	0	0	0	0	0	0	0	0	0	0	0	0	13	8
K01669	1043	804	651	402	299	625	344	366	258	265	426	749	874	111	1113	709	693	196	695	867	540	609	913	844	319	681	436	196
K01671	1	1	0	0	0	0	1	2	0	0	1	0	0	1	0	0	0	3	1	1	0	0	1	1	0	1	1	0
K01673	313	391	398	275	288	321	466	606	249	258	334	360	303	293	324	493	413	33	478	340	531	1071	330	293	485	182	592	304
K01674	6	34	31	5	12	1	6	2	1	3	2	46	33	1	16	6	102	3	14	60	9	0	1	0	31	4	1	2
K01676	155	345	482	505	534	461	404	335	606	595	456	570	304	51	223	508	634	32	660	372	520	903	166	254	635	91	105	137
K01677	20	157	2	14	22	29	1	2	0	3	1	1	37	226	25	1	1	403	2	4	68	3	6	6	118	77	0	215
K01678	17	107	0	9	14	18	1	2	1	2	1	1	22	133	16	1	0	266	2	2	45	2	3	4	78	59	0	135
K01679	681	559	594	393	333	572	484	533	280	294	416	583	542	1069	683	700	430	57	588	516	627	156	663	576	409	412	878	398
K01681	1311	1312	1528	1219	1120	1173	1282	1351	1092	1118	1208	1594	1497	3533	1534	1660	1059	1341	1516	1097	1660	1760	1354	1306	1475	1237	1731	1297
K01682	229	491	662	834	854	517	650	394	1033	1004	759	802	544	0	374	907	1035	43	158	583	940	30	287	179	67	136	2	80
K01684	146	94	96	44	44	69	30	67	7	13	44	89	107	35	69	98	102	172	250	141	72	18	147	135	233	217	68	63
K01685	308	228	171	96	83	296	22	47	11	13	80	102	293	389	184	280	245	439	239	343	497	65	391	380	592	415	68	71
K01686	268	135	142	71	63	296	9	22	9	9	65	142	311	7	147	183	195	572	223	297	162	32	315	422	205	507	35	114
K01687	1689	1287	1143	998	987	1377	1067	1093	783	798	1034	1235	1428	2695	1438	1214	987	1186	1868	1538	1019	2182	1911	1896	1765	1622	1427	1227
K01689	640	726	676	585	560	669	648	649	540	548	583	711	728	1090	735	582	574	1252	707	584	633	859	614	674	747	906	826	718
K01690	798	515	567	694	662	631	447	322	730	704	658	519	644	24	453	711	643	29	1000	751	665	149	803	724	778	492	10	63
K01692	518	358	455	330	438	395	1360	2241	236	296	694	301	398	594	436	741	219	30	1290	323	747	218	626	462	1137	315	1252	485
K01693	254	215	135	70	60	238	144	179	8	18	95	104	194	460	269	225	45	409	320	148	247	328	267	235	331	307	340	306
K01695	363	384	357	342	337	391	376	369	326	334	352	340	350	593	432	340	325	552	433	348	286	529	364	376	334	401	503	472
K01696	605	708	558	530	526	622	588	590	490	507	545	532	560	1029	712	536	496	867	684	546	445	800	591	607	516	647	871	709
K01697	32	51	88	26	35	19	187	351	16	20	79	82	19	139	8	94	41	6	30	17	32	418	26	3	55	2	537	189
K01698	519	582	538	466	445	515	495	505	432	439	465	522	494	413	583	474	431	380	572	450	471	694	482	438	582	523	678	545
K01699	3	6	22	7	12	13	43	91	1	6	19	0	87	35	10	0	30	243	44	19	0	1	6	1	44	168	75	68
K01703	866	734	610	610	616	877	680	695	576	581	656	628	776	1315	1164	684	588	947	969	733	698	135	828	851	875	817	889	738
K01704	343	288	253	257	259	349	284	281	246	248	272	273	314	482	459	288	252	345	383	299	294	42	331	341	344	322	352	286
K01705	0	0	0	0	0	0	0	0	0	0	0	0	0	0	0	0	0	0	0	0	0	0	0	0	0	0	0	0
K01706	1	15	27	9	12	8	51	106	3	6	29	55	36	635	11	262	53	23	25	0	408	3	51	0	32	3	115	86
K01707	38	23	20	10	14	17	30	62	3	3	24	35	33	30	21	130	24	3	42	19	185	6	54	29	34	24	84	49
K01708	1	9	19	5	3	2	0	1	3	1	6	58	25	542	8	164	38	11	143	1	277	2	33	3	150	3	0	16
K01709	74	179	99	24	25	23	9	26	17	10	11	37	54	259	63	44	144	30	12	103	55	5	24	101	14	17	2	134
K01710	694	917	639	531	532	812	618	613	490	497	527	656	613	1248	804	536	516	1025	682	569	611	685	605	742	681	655	784	980
K01711	359	412	308	127	86	349	159	184	11	39	127	120	343	411	485	238	178	260	469	319	173	572	363	485	346	235	159	142
K01712	449	415	515	606	624	537	475	491	690	654	572	645	507	969	708	437	618	22	491	570	260	1014	475	553	432	334	432	347
K01713	15	45	43	6	8	2	4	7	3	5	4	72	55	30	21	68	176	7	3	99	52	1	9	4	5	2	6	9
K01714	1099	855	835	882	916	859	825	934	858	858	913	709	882	1283	851	838	578	816	1173	819	887	796	1029	1036	1389	974	1266	945
K01715	285	201	151	106	83	204	54	77	67	59	99	91	232	447	300	108	29	23	194	171	157	489	269	259	312	192	69	416
K01716	224	160	219	244	228	188	185	96	253	249	223	179	188	0	139	212	204	8	164	221	173	26	221	201	102	137	1	15
K01719	220	164	263	263	269	212	386	392	264	269	293	245	218	104	230	256	249	11	256	246	242	65	242	272	215	158	299	179
K01720	97	114	257	86	45	56	230	326	8	33	119	214	96	105	64	246	86	6	40	69	150	34	130	99	21	72	410	152
K01721	230	102	89	60	38	120	30	65	6	7	64	46	141	28	110	89	5	1	93	172	35	27	281	264	54	200	44	35
K01724	112	85	114	134	134	105	160	153	143	142	139	110	103	40	70	120	55	3	108	78	108	136	116	98	84	70	110	93
K01725	0	6	11	3	9	42	36	57	1	2	15	32	22	15	8	84	22	2	5	2	116	1	15	0	5	0	10	10
K01726	19	13	15	13	12	12	7	7	9	9	11	15	16	1	13	12	9	0	43	16	6	13	22	23	40	18	3	3
K01727	8	43	27	1	8	9	26	64	2	4	13	289	133	22	18	0	216	252	0	85	0	1	3	0	0	182	72	110
K01728	12	7	49	4	19	109	23	48	3	5	13	16	22	24	17	91	224	37	7	128	145	3	19	6	6	9	92	196
K01729	3	24	39	11	1	378	0	0	3	3	11	183	163	0	72	277	96	6	3	20	417	4	45	0	0	0	0	25
K01730	10	13	29	0	3	0	0	0	2	2	0	19	26	0	99	11	166	5	0	101	0	0	0	2	0	0	0	0
K01731	12	7	36	0	5	0	0	1	2	3	0	10	5	0	3	0	206	5	0	126	0	0	0	0	0	0	3	1
K01732	0	0	0	0	0	0	0	0	0	0	0	0	0	0	0	3	1	0	0	0	6	0	1	0	0	0	0	0
K01733	636	679	564	544	557	693	620	672	512	528	570	612	600	1397	708	595	626	1004	796	630	656	1280	642	653	818	694	950	950
K01734	59	76	79	21	16	104	4	7	7	7	16	79	85	51	122	60	134	204	56	98	107	7	36	68	101	58	6	190
K01735	555	427	530	467	436	548	511	513	439	446	486	542	532	884	814	507	463	699	602	503	527	527	547	569	614	553	685	670
K01736	536	555	565	484	466	569	533	549	448	459	491	566	491	863	631	458	463	697	603	487	462	700	511	548	612	545	784	736
K01737	53	137	115	35	24	92	39	10	7	16	18	107	53	379	47	69	112	75	115	74	80	691	39	54	111	30	5	88
K01738	884	803	942	1025	1041	930	941	1002	1044	1050	999	908	822	652	868	694	813	1622	1080	920	618	917	922	991	1165	1026	839	1014
K01739	391	330	318	414	468	397	481	579	479	467	468	461	380	656	508	217	446	45	206	424	82	901	360	332	72	248	611	428
K01740	604	559	485	534	557	456	556	675	529	537	570	451	598	1128	966	367	221	1317	491	442	337	936	602	829	492	522	1081	1061
K01744	147	491	293	241	266	500	198	234	245	252	216	314	266	493	146	300	449	319	131	298	321	1433	162	196	131	111	562	123
K01745	449	551	852	1294	1373	664	995	857	1586	1534	1188	931	629	1033	760	691	886	37	527	656	465	866	466	499	491	302	441	350
K01746	0	0	0	0	0	3	0	0	0	0	0	11	1	81	2	0	3	0	0	0	9	0	0	1	15	0	1	30
K01749	473	502	462	408	392	466	437	438	380	384	410	379	435	466	583	394	368	318	500	406	397	570	436	397	502	463	586	505
K01750	904	483	515	494	413	480	270	283	380	378	473	341	639	91	724	476	247	8	755	665	368	532	959	924	763	630	500	200
K01751	219	133	125	192	188	139	109	80	190	184	171	60	184	407	114	63	31	182	105	162	216	24	229	225	407	280	3	15
K01752	601	680	715	966	1005	557	779	708	1091	1072	921	837	667	866	733	657	824	205	683	708	637	889	595	625	664	480	1037	636
K01753	27	60	32	10	21	35	14	33	2	4	15	106	72	12	41	156	114	10	29	55	152	6	35	17	17	19	56	125
K01754	1495	925	931	799	729	1067	794	818	659	650	843	892	1236	1010	1239	1145	878	990	1308	1251	983	2218	1512	1394	1069	1358	943	922
K01755	912	762	589	607	611	783	663	680	559	563	649	622	694	1145	825	670	442	955	950	656	692	897	857	876	869	830	934	849
K01756	649	716	693	613	595	693	664	668	581	587	616	763	749	1071	761	692	598	1302	718	591	618	896	615	660	762	916	916	868
K01757	0	0	0	0	0	0	0	0	0	0	0	0	0	0	0	1	0	0	0	0	1	0	0	0	0	0	0	0
K01758	23	45	83	26	16	16	53	124	4	13	33	75	25	45	21	111	29	6	42	17	68	891	28	14	48	11	90	73
K01759	346	259	314	339	324	265	258	171	346	337	307	327	302	251	215	291	309	328	422	341	221	76	338	348	402	360	24	130
K01760	109	234	402	448	495	182	310	223	539	533	388	298	150	175	156	116	519	594	706	302	120	232	57	43	718	182	52	297
K01761	176	170	249	404	420	200	298	249	478	467	374	266	245	80	380	164	118	162	402	130	170	583	162	145	529	112	99	165
K01766	18	64	63	4	6	1	1	1	6	5	6	115	81	1	41	200	338	14	2	179	260	3	28	0	0	0	2	16
K01768	489	505	576	562	645	854	937	1071	562	576	637	319	296	277	309	190	72	6	380	285	88	512	471	437	587	295	706	197
K01769	19	17	2	2	2	10	0	0	0	0	3	4	9	0	6	2	0	0	10	9	0	2	13	14	1	6	0	0
K01770	35	94	127	155	172	159	216	206	188	189	165	145	120	219	173	148	179	255	16	102	190	273	46	66	77	71	259	283
K01771	0	0	1	0	0	1	2	5	0	0	1	29	0	2	0	0	14	54	0	5	0	0	0	19	0	0	2	6
K01772	486	396	581	615	597	427	612	570	644	642	611	534	440	136	490	445	420	23	557	439	353	630	483	433	423	310	696	209
K01775	525	625	613	490	486	580	541	579	453	466	495	687	623	946	637	535	756	1274	633	644	600	522	491	632	791	852	875	864
K01776	388	425	386	390	405	472	445	605	389	392	429	394	425	1010	428	350	333	652	417	352	364	58	390	406	430	506	533	574
K01777	112	78	153	324	353	126	259	225	402	390	306	46	107	31	263	50	40	2	121	71	87	12	97	92	225	61	99	48
K01778	415	457	430	387	373	432	405	398	365	369	384	352	423	691	287	387	332	734	460	373	393	386	393	410	467	555	515	521
K01779	172	154	178	242	249	129	175	162	270	263	224	112	152	102	108	108	205	227	247	208	171	19	161	149	420	265	40	97
K01780	0	0	0	0	1	1	3	7	0	0	1	2	1	2	0	7	2	0	0	0	10	0	1	0	0	1	3	5
K01781	0	0	0	0	0	3	1	2	0	0	1	1	1	1	0	2	0	0	0	0	4	0	1	0	0	0	2	4
K01782	987	675	896	892	825	615	762	822	881	873	888	733	791	169	972	551	747	28	799	917	184	1169	909	864	498	583	411	233
K01783	338	375	359	312	303	349	325	322	286	291	303	359	371	629	408	283	290	870	393	301	346	432	312	335	522	625	418	414
K01784	1029	1296	1044	1052	1112	1068	1233	1402	1076	1072	1099	847	974	2011	1159	817	757	1618	1009	810	918	790	916	927	1069	1085	1362	1300
K01785	289	254	276	370	383	362	268	243	414	401	352	457	366	290	214	227	369	518	410	369	187	35	300	543	348	407	120	360
K01786	23	24	36	5	19	73	38	84	2	8	21	99	114	74	156	38	188	545	7	106	94	4	19	20	77	312	123	236
K01787	0	0	0	0	0	5	1	2	0	0	0	16	0	1	5	0	0	0	0	13	0	0	0	111	0	0	5	3
K01788	33	34	36	7	11	20	11	25	2	3	10	139	112	23	27	6	180	375	39	105	59	4	22	23	144	277	178	101
K01790	277	344	249	240	239	248	250	274	221	227	244	233	261	535	303	226	155	495	198	206	243	40	261	331	197	292	263	326
K01791	30	216	337	213	197	312	245	269	182	208	193	446	193	845	431	249	345	628	236	240	323	1254	118	438	398	86	416	722
K01792	22	92	156	242	262	101	202	140	317	310	225	195	122	19	62	244	318	17	3	152	254	3	33	2	0	2	163	29
K01795	9	30	46	21	15	7	7	5	14	15	14	73	38	0	13	153	39	10	2	8	189	4	31	10	1	15	1	11
K01796	151	76	68	39	53	120	212	402	6	18	113	31	80	108	99	89	16	12	419	76	94	18	157	130	358	91	202	178
K01797	264	125	108	100	74	138	67	100	59	55	109	93	166	38	122	171	29	3	119	182	138	39	312	284	71	208	94	41
K01799	195	96	99	125	119	144	93	112	115	111	129	58	132	28	93	79	33	1	134	140	48	22	214	202	89	142	31	43
K01800	151	98	68	47	30	66	11	8	25	23	47	92	124	0	78	179	54	4	129	110	130	28	163	149	85	98	1	10
K01801	5	28	98	187	200	65	133	91	235	231	161	79	41	0	42	27	38	2	68	18	5	0	16	14	76	11	1	4
K01802	490	363	302	301	284	314	260	324	275	267	317	229	357	202	475	270	141	59	637	341	150	203	481	489	494	334	426	161
K01803	426	432	429	377	356	516	393	407	338	345	375	423	476	396	459	388	337	726	493	391	419	475	445	459	546	582	560	473
K01804	142	97	62	14	38	157	85	180	6	23	61	114	160	170	415	88	234	22	68	200	98	17	112	167	2	59	310	311
K01805	539	242	284	147	86	344	81	170	18	29	165	186	381	74	517	261	188	316	366	457	310	63	588	651	444	610	309	233
K01807	339	229	301	282	249	268	203	104	265	263	258	317	286	5	332	286	341	112	230	348	234	48	327	321	133	216	7	25
K01808	97	143	94	43	55	184	114	211	21	28	67	74	117	402	76	58	110	669	197	120	117	277	101	123	319	362	376	327
K01809	54	130	122	20	54	131	178	345	15	22	78	357	273	468	309	133	401	1212	190	222	275	7	58	105	341	437	654	452
K01810	736	770	754	700	682	916	758	770	671	680	716	748	831	993	884	666	685	1266	834	699	742	610	728	753	842	966	1039	900
K01811	0	12	18	11	51	208	79	167	1	6	39	91	72	82	49	131	30	297	2	33	406	3	38	284	282	17	385	318
K01812	282	152	151	71	57	355	54	118	10	18	86	168	353	212	456	179	247	790	376	330	189	34	326	398	339	531	274	273
K01813	165	74	47	17	26	55	29	62	5	4	40	62	75	29	94	25	145	179	79	170	0	18	118	158	0	191	85	42
K01814	398	373	325	331	336	406	356	331	318	322	339	292	349	596	426	299	289	513	432	351	316	413	383	397	420	407	438	382
K01815	89	59	63	18	23	141	7	16	4	5	22	51	176	62	54	73	186	447	42	153	106	12	75	121	39	271	30	193
K01816	254	147	135	71	56	153	49	103	12	11	81	144	209	47	135	340	187	11	209	258	311	386	340	296	195	220	133	86
K01817	288	291	162	84	53	256	72	15	8	18	70	150	207	403	316	227	55	413	361	170	211	251	286	317	281	327	24	227
K01818	0	11	0	0	2	12	6	23	0	0	5	62	7	1	5	1	15	6	1	9	0	1	0	80	1	6	0	98
K01819	0	1	1	0	0	13	0	0	0	0	0	158	1	34	3	3	53	346	14	3	4	0	0	0	14	242	0	23
K01820	92	40	46	31	18	61	13	28	3	5	27	21	86	13	132	40	0	0	45	90	0	11	144	138	79	106	37	33
K01821	33	40	39	14	13	34	10	13	1	5	10	42	18	5	17	31	46	39	56	36	30	4	30	28	65	49	7	28
K01822	0	1	0	0	6	3	39	76	0	2	15	1	1	13	0	0	0	0	14	0	0	0	2	0	14	0	17	2
K01823	252	163	136	62	39	100	91	182	15	16	86	222	228	414	331	106	100	316	113	161	107	42	229	209	63	365	304	116
K01825	49	250	393	637	689	301	473	324	840	814	582	527	340	2	167	658	793	29	6	373	708	8	77	0	1	0	7	59
K01826	259	137	107	91	83	126	43	36	75	71	97	107	153	5	112	140	148	23	232	213	98	30	223	218	155	138	15	17
K01828	0	1	2	1	9	5	96	115	1	4	23	0	0	5	2	0	0	0	9	0	0	0	1	0	9	0	10	6
K01829	1	1	0	0	1	1	5	11	0	0	2	1	2	12	1	1	1	4	0	1	2	30	2	1	0	6	21	9
K01834	12	93	101	25	48	84	139	255	3	19	55	200	93	103	79	24	139	701	240	64	38	2	19	51	253	314	501	279
K01835	635	667	565	633	655	737	701	660	677	652	643	704	736	267	812	453	656	1451	484	630	736	988	609	556	800	882	868	856
K01838	21	22	50	81	91	33	67	60	96	95	74	27	30	9	47	23	42	133	38	30	135	10	17	19	225	111	37	50
K01839	532	384	342	455	453	333	267	182	484	465	420	441	459	833	556	155	439	439	224	514	111	670	474	471	245	619	0	400
K01840	511	428	515	606	651	505	844	1068	674	686	711	541	517	1233	378	274	615	324	841	640	189	656	526	720	749	422	2018	492
K01841	1	11	31	9	2	2	3	8	2	3	5	28	4	219	8	8	8	206	17	9	15	0	2	48	17	4	3	6
K01843	202	406	278	85	75	290	117	68	30	26	60	273	229	30	172	137	311	10	68	239	200	23	125	195	225	87	94	156
K01844	0	0	0	4	11	3	27	60	0	2	12	0	7	26	5	0	0	0	0	0	0	0	4	0	0	0	111	74
K01845	281	589	654	723	774	523	821	821	815	823	720	563	468	742	627	639	590	719	392	335	601	1177	248	182	377	434	933	756
K01846	2	0	5	2	5	4	2	7	0	0	1	0	73	1	12	0	29	1	0	18	22	0	0	1	38	0	4	3
K01847	889	441	319	181	211	434	373	673	53	41	300	179	415	1318	443	187	40	105	972	553	1	153	830	1099	727	561	1042	165
K01848	29	55	46	8	35	166	110	262	2	7	59	3	190	510	745	6	0	41	14	14	0	890	35	22	0	17	244	206
K01849	7	14	11	2	8	42	22	53	0	1	12	1	33	123	105	1	0	10	4	4	0	296	8	6	0	4	45	34
K01851	0	6	1	1	0	0	0	0	0	0	1	0	9	0	3	64	14	0	0	0	26	1	3	0	0	0	0	1
K01854	119	86	58	36	42	75	145	265	13	20	86	85	127	701	307	144	53	243	142	77	211	16	153	144	137	85	548	148
K01856	118	62	35	20	14	45	11	23	5	2	31	69	84	25	51	198	41	4	106	69	213	16	132	112	62	63	14	36
K01857	307	152	113	71	47	142	68	165	11	10	103	109	196	62	138	283	58	9	234	209	240	67	354	313	179	227	145	85
K01858	1	14	20	6	31	206	165	316	2	11	66	0	0	138	10	0	0	0	50	10	1	680	19	87	69	0	602	217
K01860	0	0	0	0	0	0	0	0	0	0	0	0	0	0	0	0	0	0	10	0	1	0	0	0	12	0	1	0
K01865	0	0	0	0	1	0	0	0	0	0	0	0	0	0	0	0	0	0	0	0	0	0	0	0	0	0	0	0
K01866	624	708	630	545	528	637	572	581	507	513	543	708	712	1011	698	549	586	1150	679	583	520	740	575	626	697	836	797	767
K01867	515	580	557	467	451	527	513	522	422	433	465	558	581	895	613	548	481	946	574	467	624	1231	499	520	586	690	726	689
K01868	959	1083	1054	892	844	1000	948	972	815	836	879	1090	1073	1597	1106	815	832	1805	1090	863	835	1145	902	974	1127	1328	1349	1321
K01869	1270	1382	1308	1161	1125	1309	1254	1270	1096	1108	1162	1307	1393	2067	1422	1072	1080	2409	1393	1134	1105	1631	1177	1299	1441	1757	1786	1598
K01870	1437	1546	1465	1288	1240	1501	1382	1411	1197	1211	1288	1482	1579	2417	1695	1184	1189	2623	1586	1279	1234	1862	1342	1504	1678	1952	1991	1839
K01872	1355	1447	1377	1212	1159	1390	1266	1261	1122	1140	1201	1370	1447	2173	1531	1117	1108	2337	1506	1196	1130	1645	1266	1365	1524	1761	1719	1667
K01873	1448	1514	1456	1298	1237	1442	1329	1293	1219	1227	1280	1435	1546	2209	1600	1179	1195	2496	1523	1285	1195	1566	1342	1437	1552	1891	1755	1682
K01874	844	992	960	886	863	979	928	887	848	862	865	1037	1017	1527	1060	834	865	2004	888	819	907	873	803	882	955	1222	1231	1444
K01875	629	692	660	588	566	652	605	594	548	555	575	663	692	1043	709	528	544	1145	702	567	657	771	584	632	918	851	790	788
K01876	876	989	926	800	760	1129	831	816	735	749	784	916	959	1478	1017	736	745	1560	983	786	764	988	820	885	1028	1211	1085	1365
K01878	428	454	430	398	364	406	282	137	366	367	347	383	486	613	449	381	373	519	496	397	398	61	411	374	508	602	2	26
K01879	982	1027	957	897	828	905	632	322	833	833	788	856	1073	1247	1025	826	838	1053	1172	903	859	139	929	850	1190	1281	12	64
K01880	44	54	67	20	38	93	213	411	20	26	83	138	6	170	42	14	22	493	1	20	0	776	25	146	0	11	850	801
K01881	693	855	824	753	742	821	833	841	732	740	748	863	847	1394	847	678	723	1457	752	660	847	902	641	683	1027	1049	1160	1091
K01883	649	891	702	629	618	836	676	682	587	601	620	704	716	1117	798	561	589	1197	766	589	588	833	593	653	826	855	894	899
K01884	11	8	3	2	1	4	0	1	0	0	2	2	68	20	8	2	2	122	10	7	0	1	9	9	5	91	0	0
K01885	1225	1053	1020	784	666	971	828	787	594	627	788	660	1061	1221	1225	735	560	1348	1483	955	523	963	1182	1231	1145	1311	1259	1009
K01886	121	607	445	542	577	503	378	283	676	657	460	508	356	432	686	527	628	69	7	316	710	1013	62	166	247	12	3	705
K01887	856	908	888	786	765	875	827	833	732	744	782	886	933	1353	967	711	726	1462	1018	772	724	1011	806	880	1042	1141	1124	1063
K01889	520	554	519	456	437	520	485	490	421	426	454	526	559	825	574	423	417	921	596	454	431	606	487	524	614	690	674	628
K01890	1170	1256	1223	1078	1034	1217	1134	1143	996	1014	1073	1227	1277	1929	1311	1002	1009	2116	1328	1069	1016	1266	1118	1214	1358	1572	1576	1504
K01892	696	702	670	587	557	663	590	585	530	539	580	677	727	1023	710	547	539	1123	715	612	542	543	661	716	707	886	792	755
K01893	97	461	343	449	497	305	314	218	569	547	374	519	390	3	460	81	497	1252	1	263	127	796	2	133	203	560	5	604
K01894	356	279	327	343	326	290	260	135	356	348	313	290	301	1	230	338	350	15	350	364	289	337	348	315	255	215	5	29
K01895	1865	1835	1300	1111	1049	1584	1195	1392	883	899	1159	1328	1419	432	1887	1509	937	639	1545	1434	1157	1422	1891	1857	1088	1223	1398	1150
K01896	0	3	0	0	0	0	0	0	0	0	0	0	0	0	2	0	0	0	7	0	0	0	0	0	7	0	0	0
K01897	2217	2335	2505	3254	3357	2072	3147	3345	3664	3600	3281	2141	2470	1759	2969	1794	1910	1918	1916	2188	1447	1286	2230	2557	1269	2471	3259	2030
K01902	504	568	495	406	377	437	417	406	360	366	399	383	402	341	519	382	346	37	496	434	300	539	483	485	381	316	366	182
K01903	664	544	665	534	486	584	558	541	487	491	538	514	539	444	708	512	458	49	672	578	401	681	645	646	511	420	491	243
K01904	134	58	36	27	10	60	4	8	3	1	29	22	75	4	55	35	0	0	31	94	0	15	146	144	0	100	10	2
K01905	0	32	1	0	1	10	2	3	0	0	1	0	0	2	20	1	0	0	0	0	0	0	0	0	0	0	2	2
K01906	1	7	3	1	1	0	0	0	0	0	0	19	0	47	1	1	6	4	2	0	2	0	1	0	3	1	79	0
K01907	102	166	291	101	65	139	160	284	9	41	117	272	250	136	536	414	183	8	294	97	462	1106	146	75	300	65	305	258
K01908	746	496	521	701	671	450	562	441	728	713	674	494	557	80	431	405	264	10	593	532	177	1209	736	704	361	473	213	104
K01909	0	0	0	0	11	7	84	146	1	4	29	0	0	21	0	0	0	0	0	0	1	0	3	0	0	0	27	0
K01910	1	11	10	1	1	7	0	0	0	0	0	38	43	374	12	1	26	8	0	12	0	1	0	0	0	1	0	52
K01911	53	175	233	355	407	124	420	489	462	458	378	293	124	125	87	51	413	20	25	240	33	33	36	104	24	24	620	125
K01912	886	1357	509	566	572	1025	472	393	514	500	535	304	500	383	889	294	106	419	355	501	200	102	740	892	54	494	367	849
K01913	94	42	38	22	34	48	175	245	4	11	69	22	46	18	41	28	2	0	57	54	6	11	91	86	36	61	7	11
K01914	11	21	28	5	10	49	0	0	2	2	1	124	106	0	42	29	182	674	1	108	83	6	2	99	144	373	0	413
K01915	2995	2194	1915	1968	1864	2079	1897	2119	1722	1726	2047	1587	2238	1847	1980	2503	997	2147	2210	2074	2187	2212	3079	3150	1635	2623	2190	2685
K01916	689	421	398	386	356	373	241	208	321	315	366	385	514	108	569	324	214	285	805	489	255	464	688	653	749	592	348	45
K01917	37	24	23	8	6	21	14	30	2	2	14	32	28	14	21	36	45	5	20	43	43	4	41	38	8	33	34	18
K01918	281	354	382	349	345	357	379	376	345	349	341	337	285	678	233	323	328	338	373	307	357	41	292	316	449	192	529	371
K01919	624	483	636	595	548	517	532	395	585	581	566	619	611	73	395	593	720	112	730	687	506	91	605	571	561	374	123	335
K01920	435	363	684	1064	1082	502	800	498	1279	1246	962	431	400	5	302	393	530	16	507	488	318	61	405	368	409	250	21	34
K01921	490	609	539	456	448	653	538	615	421	422	468	581	531	781	580	492	453	917	639	436	516	604	478	495	696	624	911	920
K01922	0	0	0	0	0	2	0	0	0	0	0	53	0	0	1	0	16	92	0	0	0	0	0	0	0	0	0	25
K01923	436	496	462	459	455	465	470	452	451	457	451	458	472	708	488	356	380	659	472	401	398	596	406	445	550	517	562	513
K01924	706	762	718	631	604	731	672	660	589	595	627	717	748	1141	790	591	607	1201	878	638	598	780	656	728	887	915	896	842
K01925	683	721	721	604	569	667	637	652	549	559	596	720	682	1036	680	546	544	1031	730	595	552	629	637	687	747	832	883	825
K01926	10	95	1	9	27	100	40	85	0	4	17	85	97	66	179	1	23	538	0	6	55	211	6	50	92	196	127	444
K01928	701	751	730	667	648	741	701	725	625	635	667	684	766	1123	802	594	592	1205	799	644	606	873	675	728	827	916	952	1017
K01929	645	669	687	617	594	653	655	676	578	589	618	681	669	936	660	545	560	1106	751	595	541	804	628	666	760	809	915	796
K01932	118	51	18	13	6	35	0	0	2	0	21	14	48	0	37	18	0	0	59	59	0	14	87	91	0	49	0	0
K01933	515	564	532	471	454	535	494	498	439	447	469	531	556	853	579	440	440	935	588	464	457	755	482	530	616	675	680	644
K01934	235	248	235	223	226	210	225	218	216	216	221	239	226	357	250	227	227	250	253	231	238	36	232	244	267	221	282	279
K01935	67	194	258	239	248	213	268	239	260	269	229	230	136	468	108	224	344	106	302	193	235	254	76	78	299	34	346	187
K01937	817	901	846	731	694	842	780	772	682	693	729	855	880	1310	940	700	691	1511	901	727	581	1065	759	821	696	1095	707	1023
K01938	720	586	460	642	644	788	429	343	659	639	595	606	712	1220	487	201	382	1527	539	596	147	1066	693	808	553	1105	557	965
K01939	657	792	703	588	567	683	629	638	547	557	588	816	767	1086	758	568	735	1157	714	679	558	775	606	650	748	866	901	913
K01940	569	618	498	518	538	630	586	584	509	517	537	543	551	1038	708	502	515	876	669	546	521	826	563	592	696	638	768	756
K01941	43	86	212	103	99	329	263	302	49	72	134	155	197	148	145	909	236	651	143	37	1189	105	180	35	127	34	314	204
K01945	639	706	666	581	554	658	605	597	536	545	573	672	703	1059	736	543	542	1196	709	571	559	891	599	647	732	867	807	796
K01950	75	307	307	89	71	394	367	440	21	52	131	182	65	1288	121	218	266	440	200	160	204	36	50	191	199	20	430	1157
K01951	1029	1033	988	837	784	1047	838	834	749	763	827	975	1001	1344	1022	795	727	1635	1076	850	766	1030	949	1028	1028	1299	1295	1029
K01952	1514	1865	1832	1658	1602	1773	1719	1605	1599	1627	1611	1871	1858	2915	1833	1535	1628	3312	1708	1507	1660	1856	1433	1579	1878	2262	2065	2179
K01953	487	970	1079	817	764	769	1302	993	753	768	786	738	567	305	435	862	753	1363	679	517	990	952	422	425	1149	447	1261	1241
K01955	1645	1881	1685	1482	1450	2065	1554	1560	1361	1386	1464	1726	1654	2748	2277	1353	1368	2808	1879	1493	1660	2107	1540	1902	2435	1744	2150	2684
K01956	554	609	590	520	508	601	545	541	474	490	514	585	554	887	658	479	487	731	644	512	567	705	533	568	792	585	737	844
K01958	1527	1216	532	331	305	832	436	820	40	53	465	368	868	1356	701	352	50	623	963	875	297	174	1452	1398	1045	995	1571	527
K01959	1	19	41	14	1	21	70	4	3	4	12	48	35	2	14	250	55	4	3	0	322	18	35	0	0	0	2	25
K01960	4	62	58	25	9	152	108	7	13	15	22	102	53	225	53	335	75	49	3	27	432	55	47	226	0	6	10	51
K01961	804	649	758	592	535	629	488	372	534	519	540	755	649	433	771	710	607	993	839	652	683	1321	703	789	889	781	231	500
K01962	454	331	327	129	73	287	97	34	26	30	117	335	387	16	477	369	359	548	511	404	388	627	425	386	505	474	60	233
K01963	424	288	312	120	66	273	94	40	25	28	111	340	362	19	428	349	362	543	475	393	363	534	401	363	468	441	80	222
K01965	783	345	263	166	123	363	176	311	22	27	219	121	395	109	356	186	5	8	850	472	7	89	768	756	600	505	152	99
K01966	643	369	291	150	160	482	411	785	39	45	278	215	414	1280	708	142	3	65	688	395	5	1048	625	901	501	404	1932	662
K01968	749	483	665	839	769	485	508	383	869	852	761	488	560	49	424	672	257	13	793	501	518	175	761	703	568	474	56	70
K01969	678	490	629	667	613	426	585	671	667	657	668	487	513	146	528	560	256	11	722	450	417	334	660	596	523	399	383	219
K01971	692	507	777	511	567	438	1016	1710	343	418	715	553	530	560	411	872	305	34	1138	490	979	1066	839	649	1116	476	1679	973
K01972	1027	1116	1121	935	892	1051	1042	1016	856	875	935	1117	1117	1585	1149	1118	1098	1803	1160	1027	1306	1275	1009	1031	1215	1323	1377	1298
K01974	0	25	38	7	0	78	37	2	0	3	5	2	10	0	18	65	15	2	13	0	58	1	6	0	12	0	1	3
K01975	78	107	157	143	150	122	141	105	148	152	130	92	84	108	177	106	109	66	162	84	78	11	68	58	149	42	78	155
K01976	0	0	0	0	4	2	20	51	0	1	10	0	0	2	0	0	0	0	0	0	0	0	0	0	0	0	2	0
K01989	13	138	64	19	29	49	7	14	1	5	6	165	188	748	74	80	98	1012	123	28	164	4	6	1	361	707	39	240
K01990	464	711	872	930	1000	901	944	1119	976	989	904	1124	837	1238	888	426	552	2713	591	431	881	3347	474	675	1606	1342	1475	2173
K01991	595	462	435	390	355	417	292	128	336	335	349	356	391	311	330	306	284	37	872	477	287	97	558	660	737	364	8	20
K01992	265	451	526	438	485	897	586	751	444	449	471	964	436	1431	549	491	613	1814	390	314	795	1068	270	324	890	797	993	1431
K01993	193	437	453	488	493	325	314	210	533	538	412	389	306	520	278	382	463	320	436	314	308	389	187	333	413	307	16	34
K01994	1	1	0	0	2	1	0	1	0	0	0	1	1	0	1	0	0	0	1	1	0	0	1	1	1	4	0	0
K01995	2076	1521	924	655	514	1788	323	464	251	246	641	634	1489	706	1711	1296	421	633	1333	1494	1003	270	2335	2168	893	1868	599	668
K01996	2033	1457	917	669	532	1774	346	478	290	284	658	612	1440	656	1685	1196	438	563	1286	1483	900	264	2268	2114	835	1794	602	650
K01997	2632	1857	1168	815	619	2163	347	466	305	295	784	801	1838	737	2022	1685	611	603	1563	1921	1348	335	2934	2709	1015	2267	576	676
K01998	2652	1929	1205	878	664	2204	393	510	359	348	835	830	1899	745	2038	1757	608	621	1610	1962	1399	367	3033	2796	1075	2383	630	744
K01999	2870	2301	1532	1139	998	2706	636	765	592	598	1069	966	2108	1202	2161	2071	718	1196	2365	2123	1723	997	3307	3025	1904	2723	921	1029
K02000	800	581	403	330	260	411	159	163	204	195	312	408	572	316	527	525	431	15	511	725	308	121	892	879	380	618	162	109
K02001	990	611	462	355	245	500	131	141	175	165	330	386	683	224	639	561	392	21	530	860	287	143	1132	1108	343	791	137	103
K02002	804	595	431	331	252	405	133	135	194	182	311	486	645	104	568	1044	487	22	497	693	855	99	953	877	388	609	123	121
K02003	1105	1383	1405	1576	1673	1856	1652	1700	1644	1652	1549	1620	1489	1468	1961	1044	1106	3870	759	1075	1970	3119	1140	1269	2303	1423	2245	3239
K02004	2575	3171	3336	3730	3819	3421	3621	3165	3965	3944	3535	4145	3153	2565	3242	2448	3127	6903	1856	2844	3810	8580	2548	3181	4349	2800	3627	5689
K02005	228	430	467	584	629	686	474	297	683	675	521	544	329	496	268	313	424	335	216	320	340	1100	201	505	269	214	318	277
K02006	272	491	328	449	555	516	716	1063	511	518	563	824	417	2461	322	100	452	2393	188	257	281	101	240	213	544	915	1723	1608
K02007	73	162	70	20	24	155	45	84	2	5	30	23	32	199	78	11	16	447	77	35	64	11	53	60	154	213	107	375
K02008	189	301	165	199	242	316	311	467	212	214	251	367	192	1036	158	43	203	1015	107	144	118	86	160	147	247	451	892	853
K02009	5	4	5	2	2	8	4	10	0	0	3	1	4	2	5	0	5	75	2	5	20	1	3	8	36	55	9	44
K02010	808	556	518	472	428	572	350	282	382	374	446	606	854	619	790	612	649	339	486	861	593	155	947	879	627	815	247	381
K02011	1330	928	857	814	752	1096	592	466	699	687	775	1031	1523	1061	1442	1110	1044	869	838	1353	1031	189	1513	1394	984	1397	642	628
K02012	1008	682	605	550	485	707	373	303	447	429	518	726	1083	874	996	765	668	622	520	943	754	148	1100	1019	752	1038	414	439
K02013	1363	1107	912	913	972	1258	1009	1348	865	854	1031	1028	1151	1927	1270	915	1278	976	955	1340	918	1931	1356	1324	1045	1278	3135	1331
K02014	1392	3586	6777	10880	11299	7139	8029	5302	13616	13287	9651	8122	4534	2143	3387	8923	6609	1239	9979	3417	9543	10344	2022	4516	9728	1150	142	880
K02015	2581	1963	1613	1526	1598	1907	1455	1921	1415	1379	1685	2047	2099	2749	2652	1689	2601	1636	1734	2582	1571	2752	2432	2383	1853	2040	4673	2074
K02016	1597	1238	958	750	807	1249	910	1361	614	599	912	1232	1317	2344	2073	1067	1668	1334	1118	1643	1040	2163	1542	1566	1211	1252	3206	1368
K02017	494	457	419	450	442	417	461	402	463	452	453	372	409	119	301	418	373	59	365	436	346	293	485	442	274	320	244	211
K02018	349	374	282	295	307	344	334	327	293	289	302	272	303	397	258	289	261	402	289	292	400	396	324	298	489	327	296	476
K02019	145	279	117	83	84	117	78	43	56	58	70	105	98	43	96	174	145	133	99	123	179	16	127	116	66	93	15	47
K02020	382	450	330	331	350	420	366	342	331	325	334	328	321	272	250	333	369	353	310	365	400	399	358	326	418	355	295	405
K02021	308	135	110	77	35	169	8	18	8	5	71	63	196	17	151	101	2	1	111	232	12	36	372	356	68	270	75	10
K02022	440	232	298	387	357	265	219	146	386	375	353	144	241	0	207	112	43	1	296	270	11	50	419	417	178	296	1	21
K02023	2859	1372	1093	655	418	1320	171	300	83	83	653	614	1652	113	1187	1212	486	339	1961	2148	635	332	3089	2985	1679	2082	306	199
K02024	29	86	101	5	10	1	0	0	8	8	4	156	90	0	35	166	529	23	2	294	267	2	29	1	0	0	0	15
K02025	2504	1218	957	578	640	1383	1059	2177	98	163	960	750	2260	889	4419	975	540	2627	1751	1895	557	336	2753	2583	1705	2903	3922	3459
K02026	2558	1227	961	602	623	1377	957	1943	132	181	942	741	2283	776	4462	963	525	2573	1722	1930	493	311	2786	2647	1557	2841	3470	3040
K02027	3622	1840	1476	1004	986	2030	1291	2458	349	397	1381	1277	3084	1010	5034	1556	826	2273	2442	2751	803	621	3989	3768	2098	3757	4160	4032
K02028	878	993	545	290	280	696	207	418	59	79	291	957	814	1211	586	933	655	1837	678	763	1012	473	1028	899	912	1660	758	1058
K02029	1679	1718	852	472	430	1037	177	359	87	107	438	1232	1258	1141	920	1468	1042	1531	1152	1372	1489	415	1770	1599	1337	1949	652	959
K02030	918	1192	642	440	469	680	350	498	273	287	435	1157	868	1714	630	1145	859	1392	936	781	1187	132	926	784	1147	1253	721	776
K02031	2994	1927	1323	926	799	1409	768	1159	493	497	1072	1154	2055	735	1987	943	1055	938	1900	2189	405	909	2705	2589	1428	2448	1965	1051
K02032	2886	1880	1224	814	697	1332	696	1085	390	389	963	1047	1902	799	1850	865	964	843	1847	2078	360	952	2578	2471	1403	2285	2092	1176
K02033	4435	2569	1819	1251	986	2013	1051	1583	562	555	1468	1431	3081	1354	4528	1348	1066	1020	2501	3020	601	2229	4095	3922	1883	3389	3306	1423
K02034	4026	2315	1686	1145	885	1817	926	1375	498	499	1323	1304	2801	1085	4238	1216	941	838	2271	2747	484	1508	3731	3583	1688	3057	2752	1270
K02035	7808	4628	3260	2199	1808	3664	2002	3227	927	936	2631	2894	5593	2504	7114	2965	2159	2343	4595	5519	1672	4353	7512	7086	3551	6373	6805	3199
K02036	424	521	458	467	489	603	490	468	496	491	463	588	414	467	472	386	577	310	443	484	419	757	391	407	449	341	509	472
K02037	661	796	852	979	1005	818	937	792	1101	1082	943	942	705	455	703	792	1081	322	667	858	809	490	631	627	626	454	582	595
K02038	639	730	711	786	801	749	768	673	857	844	767	790	618	447	586	660	868	301	583	746	670	517	605	602	536	450	546	540
K02039	324	347	311	296	298	411	342	320	293	292	298	370	281	237	284	293	303	194	381	299	285	333	309	311	379	229	391	322
K02040	697	810	709	623	632	831	722	786	612	609	656	762	718	551	704	878	840	584	638	786	948	675	738	770	521	704	687	675
K02041	334	267	240	243	227	203	156	127	212	204	218	146	288	41	508	382	198	105	96	283	261	38	375	334	45	327	87	36
K02042	732	499	489	581	550	452	343	272	543	524	527	270	595	40	964	650	385	182	215	637	436	114	837	763	109	706	127	55
K02043	150	101	67	36	25	66	2	3	5	5	32	28	90	2	65	102	104	4	119	151	50	17	162	154	95	107	9	3
K02044	434	482	506	654	653	356	503	308	706	690	572	307	380	73	600	477	278	96	127	361	330	48	461	410	53	374	68	45
K02045	222	168	159	64	61	139	103	153	10	16	84	186	195	85	161	275	203	151	207	207	250	30	247	208	180	253	72	296
K02046	226	151	141	60	54	141	80	118	9	13	77	150	170	81	136	259	162	141	252	179	257	30	233	196	207	238	56	240
K02047	225	152	143	65	61	133	89	120	17	21	82	154	172	76	135	266	166	142	247	179	269	30	233	195	200	236	52	222
K02048	267	187	204	75	78	157	104	155	14	20	96	227	229	172	171	413	341	205	313	284	418	36	284	227	284	293	62	285
K02049	1661	977	799	443	337	1156	264	458	59	87	472	502	1073	841	1234	1056	270	881	1275	1049	1123	254	1708	1572	1426	1304	607	1139
K02050	1674	989	795	432	304	1052	229	402	48	71	460	486	1024	798	1180	1022	252	1023	1222	1009	1100	232	1658	1528	1299	1131	456	1227
K02051	1396	824	706	465	390	1105	319	362	187	200	469	493	939	539	1076	1111	319	931	959	862	1335	383	1412	1280	1132	947	315	882
K02052	1810	953	702	431	250	915	50	106	53	46	411	446	1196	65	1052	1048	389	260	1113	1345	712	242	2031	1925	760	1405	146	152
K02053	1533	755	599	366	207	719	32	68	46	36	346	373	1021	33	857	892	366	129	878	1186	577	180	1752	1661	563	1204	74	101
K02054	1429	738	568	344	194	659	27	47	54	45	325	351	908	21	629	902	430	129	854	1128	638	168	1609	1517	515	1087	47	85
K02055	1670	846	710	427	235	876	37	73	53	45	393	534	1258	34	1072	1378	444	307	1074	1295	1029	201	2022	1874	730	1399	90	145
K02056	2895	1651	1234	659	475	1469	280	597	86	112	698	807	1971	363	2138	1187	1214	1818	2199	2371	710	1645	2859	2728	1744	2933	1171	1790
K02057	3485	2042	1477	814	580	1899	345	699	133	163	859	980	2366	425	2657	1437	1415	2247	2632	2791	862	2452	3394	3239	2101	3554	1378	2077
K02058	1248	648	574	292	214	630	98	204	41	48	299	378	806	295	844	658	673	167	1032	1137	452	145	1319	1242	903	954	466	354
K02062	191	113	87	43	26	74	6	6	14	13	43	74	123	1	84	52	174	6	146	214	2	21	173	172	105	117	5	2
K02063	441	265	205	85	49	167	43	89	14	15	103	182	345	44	448	118	400	29	326	491	0	48	400	392	231	271	149	81
K02064	323	192	151	64	33	121	27	56	10	11	73	136	248	27	335	87	244	9	225	330	0	36	292	288	151	192	90	50
K02065	417	649	590	404	339	531	408	329	327	353	352	471	318	513	304	423	357	43	544	375	384	509	393	412	422	237	103	82
K02066	433	650	569	402	395	573	795	995	331	368	495	438	332	715	316	477	362	51	630	384	444	662	442	427	506	253	307	106
K02067	297	351	324	238	454	384	2093	3381	205	292	865	265	228	1147	203	339	246	16	516	259	309	377	393	254	434	180	1243	289
K02068	13	49	24	5	9	11	7	12	1	3	4	35	26	60	5	8	123	129	0	72	15	0	3	23	4	19	6	2
K02069	38	129	154	238	254	82	263	173	295	291	222	117	67	136	44	53	135	137	1	81	37	3	23	61	0	20	41	31
K02071	225	181	216	77	59	139	80	172	14	21	100	359	309	1133	156	386	420	1003	190	295	469	103	247	189	293	630	524	380
K02072	121	101	141	45	38	76	54	117	9	14	60	228	256	847	88	244	346	915	98	217	321	26	132	92	190	563	342	296
K02073	194	156	195	70	59	112	74	149	22	27	91	341	332	1457	140	394	465	1135	209	296	511	37	206	144	351	742	606	363
K02074	30	29	47	31	45	33	87	185	23	28	57	44	35	76	58	63	35	12	27	32	74	4	51	33	38	31	268	73
K02075	40	58	138	246	278	86	264	288	305	302	249	115	77	57	52	103	80	35	35	50	108	5	61	40	45	52	234	63
K02076	0	1	0	0	3	0	0	0	0	0	0	16	0	30	1	0	5	3	0	0	0	0	0	0	0	7	0	0
K02077	75	91	186	289	319	103	359	350	354	349	293	166	88	112	98	117	93	14	39	63	116	37	83	56	49	48	475	91
K02078	222	240	279	302	299	247	279	250	318	318	291	233	209	223	206	218	225	229	193	219	230	240	212	217	194	198	179	258
K02079	11	33	33	0	4	0	0	0	2	2	0	32	24	0	10	1	186	3	0	114	0	0	0	0	0	0	0	0
K02080	0	0	0	0	0	1	0	0	0	0	0	4	0	0	0	0	0	8	0	0	0	0	0	2	0	5	0	0
K02081	33	62	64	53	62	33	64	90	62	62	60	82	68	35	58	42	199	116	10	139	24	3	46	40	11	35	136	46
K02082	13	50	43	4	10	11	4	8	2	3	2	146	110	4	25	13	264	276	0	141	88	1	1	0	154	191	2	85
K02083	48	30	49	12	21	32	9	18	3	7	13	48	48	75	32	53	175	11	39	125	117	5	44	35	127	38	32	15
K02086	0	0	0	0	2	0	0	0	0	0	0	77	0	0	0	1	24	0	0	0	1	0	0	0	0	8	0	0
K02092	0	0	0	0	0	0	0	0	0	0	0	0	0	0	0	0	0	0	0	0	0	0	0	0	0	0	0	0
K02096	0	0	0	0	0	0	0	0	0	0	0	0	0	0	0	0	0	0	0	0	0	0	0	0	0	0	0	0
K02099	8	9	22	0	5	2	3	6	1	3	2	15	4	3	3	1	124	14	1	76	4	0	1	2	7	2	5	15
K02100	0	0	1	0	0	0	0	1	0	0	0	0	0	57	0	0	0	11	1	0	0	0	0	0	1	0	0	0
K02101	0	0	0	0	0	0	0	0	0	0	0	0	0	0	0	0	0	0	0	0	0	0	0	0	0	0	1	0
K02102	0	0	0	0	4	0	0	0	0	0	0	0	0	0	0	0	0	0	0	0	0	0	0	0	0	1	0	0
K02103	0	0	0	0	8	5	1	3	0	0	1	2	0	1	1	1	1	76	0	0	2	1	0	0	2	21	2	41
K02106	5	83	90	25	20	5	19	46	4	11	18	245	132	15	42	294	118	6	4	21	338	4	40	2	1	8	83	55
K02108	412	457	412	353	333	437	362	342	322	326	350	412	402	560	289	362	362	463	453	378	370	509	385	432	435	510	476	392
K02109	466	414	328	256	227	346	229	232	191	196	255	283	354	363	274	248	203	241	530	356	199	186	448	463	459	430	348	269
K02110	136	170	134	110	103	139	117	109	96	98	108	126	131	199	99	108	104	184	139	118	109	139	128	137	133	176	140	125
K02111	871	955	855	722	680	869	756	735	653	663	716	838	831	1289	578	671	690	1090	911	755	675	1021	793	849	883	1070	1013	891
K02112	833	911	802	652	606	825	675	656	573	584	643	785	796	1183	560	624	631	1066	878	709	629	955	756	813	846	1044	903	840
K02113	238	251	243	226	218	237	216	211	213	217	222	242	214	199	161	203	214	178	283	228	192	183	236	247	270	239	406	272
K02114	183	224	202	177	169	210	179	155	165	167	171	206	189	299	134	172	180	204	179	176	161	119	176	174	152	213	191	208
K02115	478	516	469	403	382	452	415	411	365	370	400	459	459	685	319	373	383	566	508	419	375	459	442	470	492	581	569	500
K02116	143	132	143	150	140	113	102	65	150	149	135	131	117	14	85	115	133	6	170	139	95	23	135	123	130	90	14	17
K02117	0	6	29	12	8	111	2	6	0	2	6	86	246	763	448	1	19	1300	3	10	145	37	0	91	253	505	1	570
K02118	0	5	24	9	6	86	1	5	0	2	5	67	197	616	368	0	14	1012	0	8	117	6	0	67	204	396	1	460
K02119	0	0	11	5	2	26	0	0	0	1	2	28	44	381	107	0	8	187	0	0	47	3	0	0	82	105	0	207
K02120	0	2	10	4	3	38	2	0	0	1	2	31	71	271	123	2	7	391	1	4	59	3	0	31	98	153	0	210
K02121	1	1	8	3	1	28	1	2	0	1	2	19	7	191	10	1	4	100	1	4	18	2	1	30	32	52	1	152
K02122	0	0	0	1	1	10	0	0	0	0	0	9	24	124	53	0	3	178	0	0	22	1	0	0	38	63	0	84
K02123	0	3	21	8	4	80	1	3	0	2	4	79	127	594	250	0	18	719	0	9	73	5	0	78	127	287	1	365
K02124	5	5	7	3	3	28	1	2	0	1	2	23	50	191	48	1	5	237	3	5	37	32	4	25	64	126	2	124
K02160	257	183	230	203	189	202	185	150	189	190	197	226	220	35	257	212	203	221	294	221	205	538	244	222	276	229	119	153
K02164	86	42	36	23	16	49	30	64	3	3	34	34	66	15	46	85	14	1	69	67	54	11	118	106	57	80	44	9
K02167	195	121	152	218	211	130	137	97	241	232	202	116	144	3	105	163	126	14	143	172	119	23	199	184	101	128	7	12
K02168	346	350	535	750	762	296	752	549	892	859	709	526	475	181	284	901	559	28	149	376	903	40	388	267	62	193	1006	176
K02169	66	156	270	246	230	173	236	146	265	269	223	231	174	18	100	253	289	24	54	165	267	21	77	91	33	43	36	126
K02170	19	111	203	246	254	82	215	128	305	301	222	194	104	4	71	174	270	11	73	133	170	13	20	1	72	5	8	60
K02171	0	0	0	0	0	0	0	0	0	0	0	6	0	0	0	0	2	0	0	0	0	0	0	0	0	0	0	0
K02172	0	0	0	0	0	0	0	0	0	0	0	41	0	0	0	0	12	15	0	0	0	0	0	0	0	11	0	0
K02173	9	21	15	2	2	3	0	0	1	1	1	17	17	0	8	3	70	1	2	47	0	1	7	7	2	5	0	0
K02182	31	37	120	247	270	76	221	242	313	309	241	32	29	25	50	34	14	4	66	13	38	4	28	21	54	15	47	44
K02188	56	163	74	28	30	131	61	39	2	6	23	33	76	259	56	126	46	328	122	44	193	9	48	114	264	246	47	280
K02189	110	153	71	34	28	111	22	10	3	5	26	31	93	162	73	81	31	248	66	78	136	15	109	123	180	241	8	182
K02190	19	166	8	13	22	130	0	0	0	3	0	25	40	377	13	0	14	119	0	15	55	1	1	52	95	57	0	76
K02191	2	1	2	2	3	11	1	2	0	0	1	1	15	114	5	1	11	184	3	8	28	1	1	11	49	121	3	51
K02192	5	16	36	55	59	30	59	44	71	69	54	41	24	3	14	59	51	3	33	21	66	1	8	1	32	0	6	11
K02193	283	235	222	258	245	217	163	108	264	258	235	203	227	81	183	240	230	18	310	260	208	41	268	244	237	167	17	32
K02194	296	275	235	278	268	221	175	109	283	277	250	221	252	45	239	260	250	16	337	279	224	308	286	259	258	177	4	20
K02195	328	310	263	293	280	258	183	113	293	287	264	255	281	105	254	301	282	25	393	312	265	314	320	290	305	197	5	24
K02196	31	33	46	58	58	34	42	30	69	67	54	50	43	1	37	49	80	3	7	59	47	5	35	28	0	22	1	5
K02197	220	200	162	184	176	159	113	70	183	179	167	157	183	44	180	183	177	14	244	203	157	119	208	190	181	129	3	14
K02198	1090	1027	968	1313	1300	862	862	561	1450	1414	1192	864	939	268	957	880	999	78	1104	1054	672	1036	995	914	772	629	22	69
K02199	285	215	228	229	213	213	163	106	225	220	214	221	249	20	258	239	272	33	320	290	191	129	272	254	236	176	36	40
K02200	556	366	508	722	705	437	472	307	799	776	657	390	450	2	376	525	359	31	532	471	451	100	579	521	380	370	5	35
K02201	0	0	0	0	0	0	0	0	0	0	0	0	0	0	0	0	0	0	0	0	0	0	0	0	0	0	0	0
K02203	0	15	14	4	0	48	10	3	1	1	5	47	26	0	15	131	34	86	1	0	171	2	18	0	0	0	0	43
K02204	11	24	47	16	24	5	10	3	4	6	6	32	34	1	28	171	37	10	356	2	201	3	25	3	381	9	4	19
K02205	0	4	6	2	0	1	0	0	0	1	3	16	13	0	4	94	25	1	2	0	73	1	8	0	1	18	0	4
K02217	16	105	103	161	184	116	122	93	208	203	143	109	64	219	50	14	164	235	0	93	41	91	2	43	65	101	128	181
K02221	122	162	193	207	207	155	201	165	225	224	198	184	141	32	100	187	212	88	152	154	195	169	117	93	145	88	164	102
K02224	544	622	261	148	139	513	300	324	24	28	185	338	352	460	286	394	104	475	410	329	442	64	539	573	441	645	474	368
K02225	322	153	133	78	36	160	60	3	10	8	76	118	201	1	151	276	50	5	269	198	253	39	348	316	172	221	2	17
K02226	3	1	2	2	4	12	0	0	0	0	0	1	13	0	4	1	11	88	1	8	29	1	2	2	51	60	0	73
K02227	340	355	263	293	303	338	306	293	289	285	299	282	348	279	415	291	231	391	275	296	324	427	350	361	320	424	284	392
K02228	246	111	75	51	35	107	45	109	8	6	74	62	138	48	101	122	14	2	142	153	107	29	265	246	66	165	191	41
K02229	240	116	105	62	49	119	114	166	10	12	89	83	162	74	112	235	37	3	252	167	193	30	297	263	221	183	320	70
K02230	1249	684	520	293	224	843	465	708	54	61	426	380	776	829	601	1132	202	80	1174	780	883	183	1343	1420	818	812	1109	361
K02231	208	195	157	198	205	244	205	199	202	199	204	161	199	168	212	193	83	173	160	144	211	292	220	224	169	247	180	255
K02232	730	695	536	614	620	741	591	542	618	605	623	508	705	533	790	536	389	541	588	553	594	886	703	727	564	769	480	501
K02233	256	245	215	285	293	292	280	254	302	296	285	211	252	239	274	239	116	183	205	185	267	328	269	275	225	281	244	305
K02234	503	246	181	133	98	244	46	40	56	48	139	150	312	29	317	335	79	69	423	313	247	149	509	482	276	341	52	88
K02236	2	1	0	0	4	0	0	1	1	0	0	73	10	0	1	0	22	24	0	0	1	0	0	0	2	25	0	3
K02237	13	53	80	86	104	89	187	239	100	105	115	144	68	336	124	94	126	121	10	53	113	97	29	12	40	14	356	308
K02238	843	915	835	854	843	922	847	787	841	850	845	935	824	1457	912	806	861	1023	859	843	831	905	844	862	834	811	924	1289
K02239	1	0	0	0	6	0	0	0	0	0	0	3	0	0	0	0	1	0	0	0	0	0	1	1	0	11	0	0
K02240	0	0	0	0	9	0	0	1	0	0	0	144	0	0	0	0	44	0	0	0	0	0	0	0	0	19	0	0
K02241	0	0	0	0	0	8	0	0	0	0	0	1	1	30	3	2	0	3	0	0	3	1	0	0	0	0	0	52
K02242	6	19	26	36	42	39	31	21	42	42	32	87	17	12	14	27	38	77	27	8	53	32	7	11	67	27	11	62
K02243	0	1	1	0	5	0	3	2	0	0	0	110	1	1	1	0	33	15	0	0	1	0	0	0	2	20	1	5
K02244	0	1	1	0	1	0	0	0	0	0	0	114	1	0	0	0	38	0	0	3	0	0	0	0	0	6	0	0
K02245	2	2	4	8	11	2	6	4	12	11	8	36	0	20	1	0	11	9	1	0	0	0	0	0	1	9	0	0
K02246	0	2	0	0	1	0	0	0	0	0	0	45	0	0	0	0	14	0	0	0	0	0	0	0	0	2	0	0
K02247	0	0	0	0	0	0	0	0	0	0	0	1	0	0	0	0	0	0	0	0	0	0	0	0	0	1	0	0
K02248	0	0	4	8	9	2	6	4	11	11	8	35	0	0	0	0	11	0	0	0	0	0	0	0	0	2	0	0
K02249	0	0	0	0	0	0	0	0	0	0	0	1	0	0	0	0	0	0	0	0	0	0	0	0	0	1	0	0
K02250	0	0	0	0	0	0	0	0	0	0	0	22	0	0	0	0	7	0	0	0	0	0	0	0	0	5	0	0
K02251	0	0	0	0	0	0	0	0	0	0	0	0	0	0	0	0	0	0	0	0	0	0	0	0	0	2	0	0
K02253	0	0	0	0	0	0	0	0	0	0	0	0	0	0	0	0	0	0	0	0	0	0	0	0	0	0	0	0
K02254	0	0	0	0	2	0	0	0	0	0	0	1	0	0	0	0	0	0	0	0	0	0	0	0	0	1	0	0
K02255	0	0	0	0	0	0	0	0	0	0	0	0	0	0	0	0	0	2	0	0	0	0	0	0	0	0	0	0
K02258	220	139	164	207	193	182	139	79	210	205	189	161	175	4	130	199	86	4	235	156	167	33	228	207	175	144	1	14
K02259	483	302	347	418	408	389	413	407	431	418	429	358	369	106	388	376	173	8	446	317	298	216	480	430	315	312	529	160
K02274	923	714	768	727	736	718	922	1087	667	678	794	607	779	366	1343	642	293	12	987	601	481	1129	922	835	789	616	1333	565
K02275	501	428	514	592	588	432	542	497	608	611	573	413	479	115	744	480	227	19	517	338	439	517	494	432	403	322	571	177
K02276	361	298	318	347	349	298	335	324	353	350	343	289	281	82	236	320	158	14	426	248	270	170	355	321	356	230	398	126
K02277	1	15	10	3	4	0	0	0	0	1	1	4	3	0	15	2	3	0	0	1	1	30	0	2	0	5	0	0
K02278	139	122	121	153	157	115	95	63	168	163	136	64	82	0	75	78	134	10	161	142	51	16	113	107	138	77	2	67
K02279	307	248	280	318	312	248	199	146	334	329	280	165	190	83	174	159	260	8	375	311	72	35	273	261	335	180	38	204
K02280	536	454	518	632	628	438	394	265	683	672	553	301	343	177	311	253	463	23	629	546	113	58	471	455	553	310	14	16
K02281	0	0	12	4	8	7	0	0	0	2	0	0	1	0	5	7	0	0	90	0	0	0	0	0	110	0	0	0
K02282	447	334	312	304	291	319	180	152	281	278	277	184	274	232	249	194	342	45	502	443	93	79	407	391	437	269	77	78
K02283	665	585	658	740	761	619	724	819	814	795	735	412	379	526	391	273	490	257	743	589	129	106	549	504	652	364	1053	1354
K02285	0	0	0	0	0	0	0	0	0	0	0	0	0	0	0	0	0	0	0	0	0	0	0	0	0	0	0	0
K02286	0	0	0	0	0	0	0	0	0	0	0	0	0	0	0	0	0	0	4	0	0	0	0	0	4	0	0	0
K02290	6	2	1	1	1	2	1	3	0	0	2	1	2	1	2	1	0	0	3	3	0	1	5	4	0	3	5	3
K02291	309	147	155	80	57	133	141	162	8	18	101	90	180	59	218	107	13	1	407	195	64	361	318	303	328	209	135	126
K02292	0	0	2	1	1	2	1	4	0	0	1	0	0	1	1	1	0	0	19	0	2	0	0	0	19	0	2	2
K02293	0	0	0	0	0	1	1	1	0	0	0	0	0	1	1	1	0	0	0	0	1	0	0	0	0	1	3	12
K02294	0	0	1	0	0	0	2	1	0	0	0	0	0	0	0	0	0	0	4	0	0	0	0	0	4	0	0	0
K02297	31	64	213	279	284	96	190	130	338	332	245	190	84	1	54	164	222	12	195	117	136	5	42	27	224	23	2	19
K02298	71	148	498	651	658	222	438	298	782	770	570	409	182	0	130	367	488	48	406	257	326	13	98	60	467	53	1	33
K02299	21	41	145	189	191	63	127	86	227	223	165	127	76	0	164	106	146	8	125	77	90	92	29	19	143	18	0	9
K02300	11	22	64	95	100	33	67	46	119	116	84	65	29	0	19	55	78	4	71	41	47	1	16	10	81	9	0	5
K02301	426	361	520	643	646	397	580	537	719	707	627	487	388	114	437	475	373	38	394	374	387	532	415	360	289	274	562	185
K02302	603	341	361	150	107	443	321	332	24	35	209	344	457	149	344	581	582	27	735	682	540	101	678	607	611	396	562	276
K02303	425	253	332	535	519	321	346	247	601	580	493	269	340	32	377	290	166	14	312	318	185	50	445	420	185	314	34	30
K02304	18	164	119	226	253	98	166	114	291	285	198	146	82	122	63	20	137	100	0	67	30	2	0	7	50	71	2	118
K02305	110	59	62	32	13	63	11	0	3	3	27	44	75	0	55	106	18	1	75	75	76	14	131	118	46	90	0	6
K02313	618	814	679	613	609	627	653	644	578	590	603	693	631	1044	685	569	590	932	738	579	580	948	583	625	763	759	909	797
K02314	708	807	779	645	616	728	795	798	575	596	661	781	735	1216	805	647	649	1151	813	658	668	901	677	743	857	911	1030	962
K02315	4	8	14	7	8	86	6	9	0	1	4	45	25	94	39	41	24	282	24	7	122	66	10	6	137	3	17	461
K02316	840	860	811	750	732	827	778	835	708	714	762	859	837	1107	822	728	720	1146	941	776	710	743	820	895	926	949	1131	1024
K02317	0	0	0	0	0	0	0	0	0	0	0	2	0	0	0	0	0	2	0	0	0	0	0	0	0	0	0	0
K02319	0	1	0	0	0	0	0	0	0	0	0	0	0	0	0	0	1	0	0	0	0	0	0	0	0	0	1	0
K02322	1	0	0	0	0	0	0	0	0	0	0	0	0	0	0	0	0	0	1	0	0	0	1	1	1	0	0	0
K02323	0	0	0	0	0	0	1	1	0	0	0	0	0	0	0	0	0	0	0	0	0	0	0	0	0	0	1	0
K02334	706	353	279	163	101	470	104	94	22	27	167	188	435	2648	523	197	64	852	589	459	176	424	708	694	621	706	190	915
K02335	1357	1425	1406	1227	1197	1439	1420	1523	1142	1164	1270	1420	1409	1932	1447	1176	1193	1986	1541	1240	1199	1736	1293	1380	1578	1629	2234	1967
K02336	97	266	406	649	701	314	481	328	876	831	591	542	323	0	163	541	825	31	7	403	655	7	71	0	2	0	2	47
K02337	1723	1902	1843	1585	1512	1779	1661	1671	1484	1505	1566	1787	1792	2843	2069	1439	1652	2963	1869	1661	1511	1992	1594	1747	1981	2047	2264	2159
K02338	546	572	561	493	473	564	528	550	450	459	495	570	552	821	581	462	465	796	624	504	468	672	546	587	643	638	734	746
K02339	178	121	153	175	166	143	123	68	182	178	159	138	147	0	106	158	164	7	212	178	132	26	176	160	163	110	0	10
K02340	426	420	443	422	409	433	427	426	407	412	425	472	395	497	377	392	411	253	450	417	380	269	424	460	411	355	562	447
K02341	439	409	416	394	389	402	430	492	369	378	415	422	390	505	402	361	369	332	466	415	342	360	445	489	435	376	688	470
K02342	830	772	885	908	883	693	1010	995	933	924	925	1067	850	548	746	719	869	420	716	891	645	842	890	911	556	722	1509	583
K02343	1037	1056	1008	1002	1011	973	1216	1376	989	1018	1079	1054	987	1353	1078	917	877	962	1071	914	856	914	1000	1017	957	986	1974	1269
K02344	6	16	17	0	2	0	0	0	1	1	0	22	15	0	6	1	97	3	0	59	0	0	0	0	0	0	0	0
K02345	2	1	8	8	10	2	6	4	11	11	8	2	0	0	1	0	28	2	0	17	0	0	0	0	0	0	0	0
K02346	590	610	580	494	518	670	636	874	453	468	560	566	479	1030	412	441	462	572	585	526	423	617	576	603	647	577	1037	893
K02347	2	39	140	54	34	17	46	27	20	37	41	117	53	47	284	6	46	24	0	7	1	770	1	0	21	38	25	162
K02348	28	57	79	146	166	51	148	149	190	185	149	118	82	29	51	87	103	124	49	55	97	9	28	16	80	98	162	31
K02351	65	30	20	13	13	24	18	39	2	2	22	11	31	16	23	40	7	0	32	33	36	8	58	50	11	42	48	31
K02352	0	0	0	0	0	0	1	2	0	0	1	30	0	1	0	2	10	0	25	0	0	0	0	0	25	0	2	4
K02355	1515	2300	1783	1733	1750	2056	1735	1733	1770	1765	1677	1728	1872	3313	1734	1242	1455	3200	1445	1378	1334	2507	1268	1502	1645	2191	1750	2606
K02356	347	383	360	266	249	349	260	256	235	239	260	357	380	458	372	295	410	540	334	381	274	373	318	334	333	424	348	350
K02357	428	448	446	387	366	431	395	381	358	361	377	468	463	709	419	361	363	829	493	382	373	446	400	445	514	593	510	488
K02358	1183	1128	1163	1045	960	1184	936	749	989	980	985	980	1300	1517	1346	927	933	1821	984	1036	947	876	1075	1079	1034	1612	770	904
K02361	2	25	16	5	16	68	93	157	3	6	34	110	53	69	28	61	33	8	97	25	84	503	34	98	96	14	339	22
K02362	3	9	15	3	1	1	1	3	2	1	4	35	28	1	9	119	56	7	59	18	152	2	18	1	57	1	5	12
K02363	15	52	29	13	19	109	51	116	5	5	31	142	97	50	60	119	50	57	158	35	149	860	78	53	155	45	131	67
K02364	69	77	65	31	43	106	140	297	7	12	86	127	114	133	75	322	109	44	114	70	361	1314	166	105	105	87	236	243
K02371	34	40	38	20	31	31	30	71	12	9	16	101	49	534	62	3	25	242	261	9	91	2	7	60	410	14	26	138
K02372	236	257	247	213	202	264	152	83	203	201	186	214	202	261	245	194	230	284	252	222	204	358	202	216	262	213	16	230
K02377	174	279	204	74	47	223	100	96	5	25	70	68	149	279	111	83	118	225	200	162	81	18	147	257	158	103	72	84
K02379	332	378	291	325	346	330	306	330	344	342	335	298	303	80	241	307	325	88	279	335	325	304	336	294	282	263	215	122
K02380	18	148	36	11	19	24	2	0	2	4	5	40	41	0	30	154	149	9	4	71	180	2	30	10	6	7	1	13
K02381	0	0	0	1	3	1	11	22	0	1	5	3	2	11	1	0	1	197	1	0	0	0	2	0	1	137	50	31
K02385	0	3	3	1	3	6	4	7	0	1	1	0	2	43	6	0	0	24	0	0	16	1	0	0	28	3	16	52
K02386	193	240	274	358	364	174	270	164	418	409	320	224	184	48	137	219	364	17	193	279	221	54	174	148	145	104	6	19
K02387	173	191	187	200	197	149	149	90	214	208	176	163	142	88	116	156	219	47	162	194	172	83	154	136	157	101	22	125
K02388	220	265	221	250	249	185	186	117	268	263	222	191	168	110	142	184	231	100	201	218	204	206	189	168	189	122	36	170
K02389	294	358	327	418	426	301	321	233	474	462	381	275	253	114	220	296	373	82	247	324	347	159	263	226	252	170	90	210
K02390	748	1035	672	798	806	607	562	366	844	826	703	571	555	440	449	624	719	261	572	700	698	867	637	563	493	401	115	481
K02391	288	223	325	418	410	271	317	179	471	459	379	291	265	1	188	305	394	14	325	352	298	43	290	253	252	181	6	20
K02392	477	608	479	500	492	391	338	191	520	508	425	394	346	388	317	348	431	194	416	435	415	714	397	360	459	271	1	499
K02393	353	341	336	398	387	273	278	163	431	421	358	280	282	103	218	289	373	23	341	372	270	164	328	297	238	204	1	22
K02394	595	626	588	650	625	452	458	259	695	677	575	491	453	289	360	477	622	50	561	606	443	433	527	475	396	326	2	29
K02395	49	166	254	364	380	171	302	179	458	447	326	296	164	14	97	304	398	18	130	199	356	78	58	27	139	16	3	70
K02396	764	945	818	1004	1005	713	734	451	1099	1075	890	702	644	270	524	749	891	254	642	806	837	587	690	597	611	461	79	857
K02397	311	539	464	602	626	369	461	291	688	672	528	420	337	155	258	443	552	165	324	419	558	317	303	245	412	189	67	293
K02398	32	76	81	90	95	47	73	44	110	108	80	86	52	21	37	84	143	28	19	82	118	7	25	14	50	14	6	71
K02399	12	47	93	140	151	46	108	70	184	179	127	107	58	0	31	103	190	6	1	96	123	8	13	0	0	0	0	8
K02400	1126	1200	1124	1246	1226	932	912	566	1331	1300	1104	956	871	550	734	922	1183	460	1025	1135	1047	1100	984	879	1023	641	150	808
K02401	513	555	556	638	634	435	473	292	703	687	570	478	421	243	363	458	633	218	499	568	463	514	455	401	405	297	62	404
K02402	4	2	13	0	2	0	0	0	1	1	0	4	1	0	1	7	71	4	0	43	0	0	0	0	0	0	0	0
K02403	2	1	8	0	1	0	0	0	0	1	0	3	1	0	1	3	43	2	0	26	0	0	0	0	0	0	0	0
K02404	49	318	300	417	444	218	350	210	518	508	365	360	209	237	155	348	334	46	6	140	473	318	48	4	129	20	17	278
K02405	97	277	279	355	375	234	320	244	432	425	321	272	150	201	118	240	353	131	166	195	323	257	75	38	211	41	133	334
K02406	777	1340	1056	1023	1028	784	772	460	1133	1105	861	1164	805	1008	563	647	1498	380	518	1101	725	418	550	472	521	365	112	718
K02407	180	582	500	696	743	411	572	366	845	834	613	524	324	280	259	485	739	308	333	406	710	457	139	72	515	76	78	709
K02408	126	146	147	173	172	115	125	78	191	186	152	123	109	36	85	123	171	20	132	149	142	106	115	100	142	75	15	85
K02409	784	856	836	963	960	674	714	463	1047	1023	863	714	639	393	514	713	928	220	806	845	799	580	702	616	773	455	140	411
K02410	454	532	517	589	586	427	442	277	640	627	519	438	384	272	320	425	562	239	430	502	499	506	410	356	456	270	86	418
K02411	204	257	306	418	423	212	320	204	492	479	377	277	217	156	170	267	391	75	164	293	319	149	192	159	191	127	29	157
K02412	654	725	704	791	784	569	589	376	853	836	701	590	527	357	439	575	750	284	627	696	659	801	588	520	656	384	130	513
K02413	33	104	100	131	139	57	101	65	159	156	115	107	66	45	47	104	145	21	10	79	144	68	27	14	58	15	5	99
K02414	135	254	282	370	388	184	296	191	449	441	336	337	230	136	149	314	507	34	68	300	401	61	115	77	150	68	34	210
K02415	228	339	286	364	366	226	256	170	409	401	323	280	233	105	165	295	306	19	226	254	332	114	215	179	206	130	31	41
K02416	194	389	372	378	389	269	310	175	420	417	319	338	223	248	186	339	468	164	280	293	426	242	149	103	318	94	44	334
K02417	135	203	183	207	216	183	165	106	223	221	179	171	129	291	123	164	215	165	131	165	214	171	119	97	181	96	37	425
K02418	21	82	93	108	114	55	91	56	130	130	95	97	54	62	38	98	141	22	54	73	113	8	20	7	50	11	12	67
K02419	375	407	385	418	412	313	308	190	448	438	371	332	298	198	245	317	435	166	386	400	352	436	329	294	372	213	47	289
K02420	128	143	135	149	147	107	109	69	160	157	132	114	100	58	84	108	144	41	126	133	121	136	112	99	123	74	22	104
K02421	353	390	388	453	449	302	332	206	495	486	404	329	292	172	246	312	431	102	351	396	294	227	324	289	256	211	40	251
K02422	49	144	137	189	202	101	162	101	230	224	166	141	85	82	62	145	193	56	68	101	226	100	37	16	144	22	30	159
K02423	3	1	7	0	1	0	0	0	0	1	0	2	0	0	0	0	43	2	0	26	0	0	0	0	0	2	0	0
K02424	6	13	38	7	21	10	25	54	3	5	14	81	17	50	6	118	137	62	92	59	160	2	20	0	134	47	100	29
K02425	4	1	11	0	1	0	0	0	1	1	0	2	0	0	0	0	61	3	0	37	0	0	0	0	0	0	0	0
K02426	199	140	175	188	185	148	155	148	202	197	183	163	166	23	205	158	208	10	224	211	136	110	181	202	172	110	97	39
K02427	342	312	306	278	240	282	189	94	251	248	240	231	253	1	186	264	236	22	374	290	212	46	313	288	284	204	5	19
K02428	312	330	309	271	279	330	396	495	256	262	312	345	358	550	415	251	262	549	351	281	250	605	296	382	351	400	741	496
K02429	17	89	397	779	816	338	576	409	999	977	703	252	152	85	106	143	122	37	269	69	164	2	18	293	269	9	7	48
K02430	3	4	10	0	3	0	0	0	1	1	0	10	3	0	2	0	58	4	1	35	0	0	0	0	1	0	0	1
K02431	115	52	40	27	16	60	2	4	3	4	25	31	92	1	145	34	2	1	76	89	0	13	137	145	73	91	4	22
K02433	1529	1064	928	484	350	1137	550	770	109	158	547	724	1220	1340	1436	961	471	1437	1469	1102	804	2125	1639	1490	1110	1645	1154	1027
K02434	667	630	515	228	150	739	367	465	21	63	266	441	624	1214	733	524	148	1375	809	384	489	814	692	611	621	990	934	802
K02435	122	108	88	40	28	116	70	89	4	12	49	84	106	200	130	100	28	204	153	71	93	107	128	113	119	170	178	138
K02436	0	0	0	0	0	0	0	1	0	0	0	0	0	0	0	0	0	2	0	0	0	0	0	0	0	0	0	0
K02437	195	219	233	187	173	159	265	194	168	172	184	181	167	49	210	213	159	7	167	168	223	234	186	192	167	115	231	118
K02438	862	571	616	551	569	1002	862	1246	491	507	717	561	827	441	937	675	668	359	517	810	598	103	903	798	286	548	1814	869
K02439	10	35	71	95	98	24	69	46	119	117	85	71	42	0	23	77	110	4	2	55	78	2	11	2	0	2	0	7
K02440	23	96	56	7	31	38	82	179	5	10	41	295	190	314	63	124	316	43	24	145	149	417	32	10	22	20	431	245
K02441	33	98	149	249	271	85	187	129	337	320	228	188	113	1	58	203	293	11	2	143	222	3	24	5	0	1	3	24
K02442	1	6	6	1	0	0	0	0	1	0	1	19	12	0	4	28	26	2	0	12	23	0	2	0	0	0	0	2
K02443	0	4	0	1	8	9	0	0	0	0	0	23	18	0	3	0	7	62	1	0	0	0	0	0	3	13	1	40
K02444	350	253	153	78	51	146	3	7	12	10	74	168	262	212	170	270	255	283	242	343	257	41	360	332	244	414	8	24
K02445	13	138	185	42	8	22	15	30	5	22	9	328	86	51	35	115	245	11	19	120	92	3	17	3	18	3	511	114
K02446	466	430	232	111	110	198	151	287	27	29	139	180	422	542	433	94	252	249	531	391	1	46	403	383	403	451	592	139
K02448	449	225	205	119	49	206	40	9	12	11	110	149	290	1	214	377	62	4	306	300	236	55	517	475	186	359	4	17
K02450	72	252	292	452	479	305	359	224	575	561	406	283	199	1	144	157	274	25	32	163	137	7	67	53	18	34	4	17
K02451	9	67	109	205	222	61	157	106	272	264	185	134	75	0	47	30	121	2	1	59	9	0	1	0	1	0	1	5
K02452	14	108	166	264	280	85	208	134	342	335	237	180	107	1	69	170	214	5	47	96	130	7	14	0	46	0	2	13
K02453	91	485	650	700	729	529	612	365	868	848	620	613	440	40	431	925	821	236	228	351	900	605	105	8	260	149	35	86
K02454	65	454	545	530	528	808	461	245	624	624	462	577	375	644	284	1153	717	168	185	265	1288	213	144	5	214	81	6	136
K02455	51	247	341	397	409	272	334	186	492	480	346	352	207	27	149	482	461	20	124	199	487	348	53	1	140	1	2	40
K02456	25	153	168	143	146	145	126	68	172	187	124	139	111	63	95	243	199	86	55	82	280	394	28	0	96	24	6	35
K02457	10	70	112	170	183	63	132	85	220	215	153	120	74	0	46	137	161	6	28	75	128	38	17	3	35	2	2	17
K02458	8	52	83	109	115	45	92	53	138	136	98	92	59	0	35	132	142	15	28	64	127	7	14	0	33	0	0	12
K02459	18	92	157	230	247	90	182	117	296	290	208	159	106	2	75	203	242	20	36	113	181	98	22	2	41	10	5	17
K02460	24	143	225	310	331	167	248	155	395	387	278	227	147	1	111	297	352	12	76	164	290	17	33	2	86	1	4	35
K02461	23	144	238	351	377	129	280	176	454	443	317	250	159	1	95	288	356	13	49	165	266	16	31	2	62	1	3	20
K02462	9	59	91	138	147	43	113	69	178	173	125	109	63	0	41	111	109	5	15	47	103	7	13	2	14	1	1	8
K02463	10	66	114	210	226	64	166	108	275	268	190	141	79	1	43	66	140	5	16	68	78	1	9	1	15	1	3	9
K02464	3	0	10	0	1	0	0	0	1	1	0	0	0	0	0	0	55	2	0	34	0	0	0	0	0	0	0	0
K02465	1	0	4	0	0	0	0	0	0	0	0	0	0	0	0	0	22	1	0	14	0	0	0	0	0	0	0	0
K02466	0	1	4	1	1	0	0	0	0	1	0	0	0	0	0	0	5	1	8	3	0	0	0	0	13	0	0	0
K02467	3	3	3	0	0	0	0	0	1	0	0	1	1	0	1	0	16	4	0	10	1	0	0	0	2	0	1	0
K02468	2	14	16	24	26	12	17	12	31	30	21	22	13	0	6	21	37	3	6	19	27	0	3	0	6	0	0	2
K02469	1391	1451	1388	1223	1204	1448	1512	1714	1145	1173	1301	1366	1460	2265	1522	1138	1124	3127	1523	1210	1152	1624	1302	1364	1551	1787	2488	2609
K02470	1198	1249	1213	1075	1052	1244	1280	1406	1011	1035	1127	1169	1236	1761	1290	990	992	2849	1327	1065	976	1361	1132	1169	1301	1481	1983	2176
K02471	66	57	166	226	272	113	315	342	263	266	241	78	51	1140	47	150	65	58	283	41	229	8	76	43	344	34	82	22
K02472	12	42	68	18	15	56	31	66	3	7	19	141	79	30	53	116	216	42	189	174	73	33	85	189	189	61	168	233
K02473	0	0	0	0	0	0	0	0	0	0	0	1	1	0	0	0	0	0	0	0	1	0	0	0	0	0	0	0
K02474	173	337	375	456	440	276	467	203	518	505	395	180	108	609	125	119	133	46	84	122	118	18	101	181	31	71	31	226
K02475	6	45	20	2	7	40	22	43	1	3	10	75	45	19	18	29	95	1	1	50	16	1	5	2	1	4	83	54
K02476	12	85	32	2	14	57	48	102	2	5	22	158	89	43	37	44	182	3	1	96	23	1	10	2	8	5	212	76
K02477	31	159	148	225	246	182	168	125	281	276	197	240	166	26	85	99	265	55	218	156	189	2071	24	120	341	14	21	125
K02478	32	163	176	221	259	89	220	233	291	287	222	314	209	58	90	70	519	22	25	284	92	90	11	5	159	6	163	117
K02479	118	56	47	48	44	71	79	144	32	32	71	38	72	81	78	48	10	13	39	81	26	132	137	122	9	94	130	117
K02480	303	174	224	359	353	233	299	278	396	383	354	159	227	27	215	138	73	34	213	228	60	93	328	309	134	237	69	38
K02481	173	1184	505	535	584	657	479	220	566	572	414	347	186	67	260	333	197	20	272	109	499	483	87	208	491	41	6	88
K02482	142	789	544	731	800	661	558	355	919	893	632	445	246	2	283	214	363	29	44	193	192	541	63	55	55	37	10	41
K02483	618	711	1066	1444	1544	945	1308	1277	1632	1621	1389	983	834	542	861	1155	716	636	1064	580	1343	1101	727	608	1436	590	1067	1048
K02484	180	190	328	509	583	298	743	934	621	617	602	333	233	322	193	501	353	136	194	224	554	320	239	235	177	135	1105	448
K02485	28	56	69	11	12	102	35	50	2	6	18	37	33	17	32	49	154	9	13	98	81	3	28	17	5	13	55	44
K02486	0	2	2	1	1	1	8	17	0	1	4	5	2	8	1	3	2	0	7	0	5	0	2	2	7	0	5	9
K02487	1	5	18	6	3	6	10	1	0	3	2	2	9	0	7	63	28	2	0	9	55	1	6	0	0	0	1	4
K02488	618	1014	1015	1342	1384	1045	1156	677	1554	1530	1204	900	841	178	790	951	820	238	573	651	1088	592	593	491	636	344	141	468
K02489	14	13	15	22	22	14	17	10	27	25	20	6	12	10	31	11	4	1	16	8	8	1	11	12	13	8	2	2
K02490	4	8	5	7	11	17	5	5	8	8	7	2	7	1	14	5	2	0	3	2	3	1	3	3	1	7	2	1
K02491	2	4	1	1	0	6	1	0	1	0	0	6	1	0	1	3	2	0	2	0	0	0	0	0	2	11	0	0
K02492	65	401	398	430	468	366	578	564	502	510	445	397	255	475	346	394	494	312	7	227	424	203	71	16	2	209	758	513
K02493	377	426	411	360	358	407	446	508	334	344	382	408	436	730	420	345	343	757	455	349	360	441	369	384	497	566	700	573
K02494	14	59	138	195	201	72	151	96	246	241	175	134	79	1	42	153	211	9	2	102	171	10	19	1	0	0	3	13
K02495	1538	1289	1428	1500	1442	1352	1252	950	1520	1500	1401	1279	1490	1832	1190	1187	1377	2258	1568	1521	1184	1441	1463	1544	1513	1923	757	1356
K02496	23	106	206	269	276	94	203	134	337	331	243	231	142	3	71	264	355	17	4	170	293	17	33	2	1	1	7	32
K02497	0	0	0	0	6	0	0	0	0	0	0	31	0	0	0	0	9	0	0	0	0	0	0	0	0	11	1	0
K02498	590	362	433	464	424	385	269	170	451	440	428	345	440	1	316	450	402	18	389	531	349	82	582	540	230	370	3	27
K02499	4	42	50	14	22	63	1	3	1	4	1	75	18	543	44	0	15	195	1	1	114	4	1	1	199	27	4	315
K02500	378	436	354	324	324	469	358	354	314	316	327	335	351	628	458	338	305	545	462	337	344	509	356	370	476	395	469	438
K02501	314	350	296	278	277	331	304	298	273	273	279	279	290	503	354	275	257	425	375	280	284	438	295	302	379	322	393	324
K02502	376	212	221	102	56	272	86	1	12	14	93	146	279	574	389	378	71	445	548	228	393	50	405	362	483	390	2	312
K02503	160	156	114	49	42	153	122	162	13	15	70	129	152	268	159	178	65	289	177	93	189	556	153	163	192	208	206	225
K02504	9	6	29	0	3	0	4	1	2	2	0	7	2	0	2	1	160	10	0	98	0	0	0	0	0	0	0	1
K02505	7	3	20	0	2	0	0	0	1	1	0	5	1	0	1	2	116	8	0	71	0	0	0	0	0	0	0	0
K02506	0	0	0	0	0	0	0	0	0	0	0	0	0	0	0	0	0	2	0	0	0	0	0	0	0	0	0	0
K02507	10	3	31	0	4	0	0	0	2	2	0	4	0	7	1	2	174	9	1	107	0	0	0	0	1	0	0	0
K02508	7	10	10	4	2	6	0	0	2	1	3	29	14	0	6	67	14	4	21	4	43	2	11	7	23	4	0	4
K02509	140	64	53	22	21	45	20	53	5	5	37	44	62	14	51	69	89	5	221	116	23	16	105	104	173	60	70	24
K02510	430	195	171	169	156	189	108	142	135	129	186	100	232	28	273	174	105	8	401	294	65	405	386	379	303	245	100	85
K02511	8	4	27	1	3	0	1	1	2	2	1	4	2	1	1	14	146	8	1	88	20	0	2	0	2	0	1	2
K02517	345	399	411	374	354	410	441	334	368	372	369	463	410	1156	297	600	459	286	248	420	607	342	426	416	157	408	370	166
K02518	103	126	116	95	90	106	109	104	84	87	93	112	113	172	117	84	88	201	138	92	87	133	96	103	143	145	149	138
K02519	2905	3049	2193	1644	1788	2471	4353	6249	1177	1529	2565	2209	2416	4607	3023	2322	1448	2681	2781	1997	1651	3567	2977	2742	2016	2847	9621	6924
K02520	286	293	277	248	240	284	280	301	232	234	256	277	293	460	306	227	218	496	302	242	222	337	265	288	286	369	409	394
K02521	26	95	167	269	293	122	202	140	354	345	244	181	116	17	68	105	290	10	9	158	110	2	21	8	8	7	4	18
K02523	460	462	469	425	379	401	298	153	403	402	372	353	388	22	455	391	374	18	533	430	321	417	426	468	413	264	7	33
K02525	1	6	7	2	0	5	1	1	2	1	3	31	49	1	9	99	21	86	1	0	80	2	9	0	0	67	2	55
K02526	1	7	3	13	17	7	11	13	11	11	9	9	37	5	10	1	2	7	0	0	133	0	1	0	232	7	24	13
K02527	760	651	650	592	504	615	395	201	525	524	523	482	592	387	475	552	479	313	397	682	412	517	763	804	200	687	11	37
K02528	428	442	416	366	356	418	408	440	336	342	376	425	453	719	475	340	337	742	475	372	350	446	401	431	494	570	586	550
K02529	2077	1280	1304	1332	1531	1667	1601	2428	1280	1315	1616	1559	2022	1703	2875	968	1823	2822	2015	2195	849	873	2135	2188	2154	2647	3572	3577
K02530	4	2	2	1	2	3	2	5	0	0	2	96	2	2	2	1	30	149	1	3	4	0	4	3	9	108	6	6
K02531	0	0	0	0	0	0	0	0	0	0	0	47	0	0	0	0	14	7	0	0	1	0	0	0	2	5	0	0
K02532	8	6	25	0	4	1	4	9	2	2	2	6	1	146	1	5	145	25	0	86	10	0	2	0	0	5	12	7
K02533	306	253	148	81	55	190	27	5	18	22	69	60	171	10	283	88	13	4	382	177	20	241	279	276	298	186	3	3
K02535	430	454	455	401	352	381	286	140	384	378	348	341	382	535	423	370	352	303	243	388	310	354	388	379	136	429	1	25
K02536	506	522	506	450	396	461	304	164	424	425	395	398	454	625	496	437	388	353	310	459	364	628	471	527	181	496	19	59
K02538	0	0	0	2	3	0	0	0	0	0	0	67	4	0	3	0	20	45	0	0	60	0	0	0	105	34	0	0
K02545	0	0	0	0	0	0	0	0	0	0	0	17	0	0	0	0	5	0	0	0	0	0	0	0	0	0	0	0
K02546	0	0	0	0	0	0	0	0	0	0	0	1	0	0	0	0	0	0	0	0	0	0	0	0	0	0	0	0
K02547	0	0	0	2	3	0	0	0	0	0	0	5	3	0	3	0	1	15	0	0	53	0	0	0	93	11	0	0
K02548	42	175	202	269	297	129	328	353	344	339	275	264	98	91	71	102	294	28	2	156	101	2	24	80	1	18	467	118
K02549	61	115	175	275	316	100	351	439	357	352	307	202	144	146	312	37	290	10	19	175	18	566	53	58	14	33	616	122
K02550	0	0	0	0	0	0	0	0	0	0	0	0	0	0	0	1	0	0	0	0	2	0	0	0	0	0	0	0
K02551	61	188	314	504	572	159	582	651	670	655	526	374	141	161	103	56	495	161	4	281	34	1	27	157	3	17	819	143
K02552	46	140	236	397	441	109	359	345	531	513	383	260	108	47	81	38	392	11	1	210	14	1	9	1	0	12	284	100
K02553	21	97	169	283	309	86	272	211	369	362	268	204	120	30	64	126	264	9	2	132	124	3	19	2	1	5	63	26
K02554	1	6	20	39	49	27	79	97	51	51	51	35	10	29	12	41	25	2	121	6	74	1	12	0	121	1	37	38
K02556	495	738	544	528	499	458	450	215	508	510	445	499	407	208	318	635	546	164	537	476	795	580	453	376	616	277	63	302
K02557	1073	1051	821	767	687	764	563	281	668	666	670	682	776	221	608	904	715	213	816	932	937	502	1059	995	752	739	71	291
K02558	56	211	357	436	437	315	412	206	543	529	382	425	217	1	121	410	523	22	6	249	460	24	52	25	1	1	3	37
K02560	19	80	158	268	291	69	235	136	354	345	241	144	78	0	46	24	275	9	0	154	0	0	0	0	0	0	0	3
K02562	5	15	16	0	2	0	0	0	1	1	0	27	17	0	7	1	95	5	0	58	0	0	0	0	0	0	0	0
K02563	526	557	547	477	455	513	511	517	438	448	477	546	551	872	572	449	444	833	600	478	435	490	507	549	575	649	677	644
K02564	37	72	129	233	271	167	213	206	304	308	227	209	165	95	68	25	247	582	20	168	88	891	25	274	118	424	342	211
K02565	17	57	52	0	6	0	1	1	3	4	0	84	54	1	23	2	297	11	0	180	0	0	0	0	1	0	3	2
K02566	10	38	61	98	120	38	138	190	129	128	115	70	31	423	24	22	122	148	7	65	0	1	10	0	13	0	394	166
K02567	330	482	816	1517	1619	632	1107	758	1950	1889	1383	679	504	148	336	544	945	40	134	598	465	36	301	242	33	184	6	43
K02568	44	70	134	257	276	93	189	129	334	324	234	111	78	0	51	84	158	5	17	95	63	5	39	31	6	24	0	6
K02569	72	104	124	198	208	103	139	94	246	238	180	115	98	0	64	121	191	6	30	127	123	8	70	55	11	42	0	9
K02570	25	42	76	145	155	50	106	72	188	182	132	64	44	0	29	44	90	3	10	54	33	3	21	17	3	13	0	3
K02571	8	19	29	58	63	20	43	29	76	73	53	33	23	0	13	26	31	1	3	16	21	1	8	6	2	4	0	2
K02572	55	65	91	149	159	52	107	74	189	183	137	80	61	1	43	40	139	4	23	98	4	6	36	36	6	26	1	2
K02573	50	57	23	12	5	25	3	3	1	1	12	60	48	42	33	26	21	5	24	33	5	6	49	47	8	36	2	2
K02574	70	81	41	32	23	49	15	8	19	18	27	78	72	24	54	36	27	46	38	51	29	8	79	77	55	57	2	41
K02575	257	258	603	1102	1228	694	1251	1167	1374	1349	1128	399	329	562	298	795	295	67	382	196	632	67	351	246	405	209	669	490
K02584	282	938	384	319	327	683	267	101	269	286	230	234	177	42	253	229	138	8	336	136	397	647	182	248	477	105	2	103
K02585	164	259	93	46	42	264	30	15	3	9	36	31	105	65	90	66	13	479	249	66	82	20	124	134	198	72	20	228
K02586	173	288	113	49	44	294	28	13	3	8	38	34	128	177	128	65	16	1435	265	73	78	25	130	180	220	76	16	515
K02587	136	275	133	41	40	204	30	15	3	8	31	30	102	37	105	62	14	594	210	56	76	15	102	115	173	62	17	114
K02588	135	182	86	35	30	166	17	8	3	5	29	25	88	220	91	42	13	711	183	57	47	18	100	128	140	58	11	276
K02589	4	34	0	2	4	36	0	0	0	1	0	0	10	0	3	0	0	184	0	1	0	0	0	11	0	0	0	19
K02590	4	35	1	2	4	36	0	0	0	1	0	0	10	0	3	0	0	153	0	1	0	0	0	11	0	0	0	22
K02591	204	281	125	61	54	279	36	18	15	19	53	40	132	94	139	71	16	1335	281	84	83	28	152	195	221	88	17	505
K02592	126	192	60	38	36	176	26	13	2	7	28	24	90	6	52	57	12	113	201	53	71	14	95	107	167	59	15	75
K02593	17	8	8	4	3	10	4	0	0	1	4	4	8	0	6	9	2	0	33	7	11	2	14	13	28	8	0	1
K02594	99	143	69	29	25	62	20	11	2	4	23	23	74	5	68	47	9	318	171	44	147	12	78	87	287	49	13	88
K02595	25	11	12	6	4	13	6	2	1	1	6	4	11	1	9	13	2	0	47	11	17	3	21	19	39	13	2	5
K02596	34	27	28	9	6	25	8	4	1	2	9	8	17	2	20	25	6	36	69	15	37	4	31	27	59	18	4	17
K02597	19	9	12	6	5	17	8	2	0	1	5	5	9	1	7	14	3	0	41	9	20	2	17	14	36	10	2	4
K02598	41	23	32	17	17	33	9	10	13	12	16	13	44	10	24	7	101	202	17	78	72	5	28	27	125	170	18	88
K02600	757	749	760	682	636	719	634	548	633	638	649	715	729	850	733	620	620	874	883	683	600	582	713	758	854	825	621	671
K02601	270	296	286	249	242	300	287	313	230	236	257	278	280	499	284	221	228	658	300	241	222	307	253	269	299	356	476	475
K02609	221	102	95	147	155	111	136	167	157	151	167	37	143	50	295	92	26	2	123	124	90	617	200	186	26	121	174	101
K02610	60	28	26	41	44	31	39	49	44	42	47	10	39	15	82	25	7	1	34	34	25	155	55	51	7	33	53	29
K02611	167	78	65	94	98	80	93	123	97	93	113	27	105	40	204	67	17	2	93	93	66	433	152	142	20	91	133	79
K02612	106	51	39	54	56	53	55	76	53	51	66	18	70	26	146	46	13	1	61	60	47	278	97	90	15	57	88	52
K02613	225	107	100	143	147	139	175	223	149	146	176	46	118	67	90	116	36	3	126	129	129	647	211	190	28	120	207	116
K02614	79	61	33	40	39	62	38	54	36	35	48	49	56	59	95	85	27	33	45	46	102	246	81	82	11	44	70	50
K02615	2	3	2	1	3	1	1	1	0	0	1	1	1	1	1	4	1	1	3	1	5	0	2	2	2	3	3	2
K02616	73	38	38	52	66	44	111	173	53	54	81	18	45	53	37	64	15	2	39	41	85	334	81	63	12	48	151	95
K02617	6	6	12	26	28	8	19	14	35	33	23	3	2	0	3	4	6	1	6	5	2	0	2	2	6	2	0	8
K02618	512	243	186	278	268	216	213	230	314	275	301	81	298	58	610	192	53	12	252	254	189	1205	406	381	56	248	210	76
K02619	117	163	199	257	276	161	309	283	300	298	264	237	156	68	100	229	294	10	176	189	266	19	119	119	193	71	390	141
K02621	1009	688	984	955	860	851	701	343	913	909	859	1096	834	1	622	932	954	46	1229	1001	774	152	997	1155	948	661	5	269
K02622	875	587	838	799	713	724	587	284	752	750	718	897	717	1	535	789	790	42	1084	851	648	131	864	965	840	578	5	213
K02623	109	59	51	27	16	48	3	3	3	4	27	39	80	26	53	180	40	21	142	66	157	14	119	100	127	81	1	15
K02624	81	57	51	23	21	37	34	76	4	6	36	54	65	35	41	192	38	15	172	44	227	12	103	74	169	54	96	80
K02625	0	0	0	0	0	0	0	0	0	0	0	0	1	0	0	5	1	0	0	0	10	0	1	0	0	0	0	0
K02626	1	21	0	0	1	45	1	2	0	0	0	9	0	1	11	0	0	0	0	0	0	0	0	4	0	0	5	3
K02635	0	1	0	0	0	1	0	0	0	0	0	0	0	0	1	0	0	0	0	0	0	0	0	0	0	0	0	0
K02636	8	7	2	0	0	0	1	2	3	0	0	0	0	1	2	0	0	0	0	0	0	0	0	0	0	0	5	2
K02638	0	0	0	0	0	0	0	0	0	0	0	0	0	0	0	0	0	0	1	0	1	0	0	0	1	0	0	0
K02639	32	14	13	9	3	18	0	1	1	1	7	7	23	1	16	16	5	0	2	30	5	4	44	42	0	32	8	1
K02641	0	1	0	0	0	0	0	0	0	0	0	0	0	0	0	0	0	0	0	0	0	0	0	0	0	0	0	0
K02647	20	97	176	316	350	122	241	172	420	407	289	210	108	4	77	163	304	396	2	149	164	7	17	0	16	14	13	416
K02650	6	50	104	128	126	105	102	63	152	152	113	92	69	12	97	127	87	65	1	33	159	98	16	0	26	14	6	97
K02651	7	47	45	54	62	42	51	48	62	64	47	23	14	14	18	21	43	2	75	24	11	0	2	1	87	1	17	5
K02652	87	545	661	595	581	540	569	326	687	702	510	460	499	60	765	476	429	858	7	176	665	1103	56	1	359	275	97	903
K02653	62	353	431	430	420	405	402	228	507	506	370	380	353	246	470	389	326	552	5	129	548	676	52	1	180	176	72	502
K02654	41	238	303	312	312	258	347	281	354	359	289	275	187	281	242	275	245	354	73	102	348	374	42	3	176	69	263	471
K02655	8	51	109	150	149	78	140	72	183	181	133	109	68	1	36	121	96	4	1	36	132	42	14	0	0	0	3	17
K02656	15	74	156	217	224	89	185	106	274	269	196	172	102	0	53	190	248	9	2	117	212	13	23	0	1	0	0	16
K02657	1	15	34	26	21	34	46	10	26	26	23	34	20	0	13	109	27	10	4	1	135	1	15	1	3	0	0	17
K02658	2	21	26	14	9	58	31	8	9	10	13	37	27	1	15	114	30	4	5	3	148	31	18	11	8	2	5	16
K02659	0	6	18	6	0	28	14	0	1	2	6	30	21	0	7	122	28	3	2	0	160	2	17	0	1	0	0	9
K02660	3	29	74	24	0	125	77	1	5	7	23	124	90	0	31	512	114	13	9	1	656	7	72	1	3	1	1	41
K02661	0	1	0	0	0	0	0	0	0	0	0	0	3	0	1	21	5	0	0	0	2	0	0	0	0	0	0	0
K02662	24	182	294	344	342	276	337	181	416	415	304	266	186	18	303	303	230	49	3	84	360	350	37	0	53	5	50	653
K02663	16	81	133	182	187	104	163	91	230	223	164	125	83	2	69	148	123	5	3	48	176	10	20	2	17	3	2	70
K02664	9	88	133	185	193	120	168	91	236	231	167	145	86	0	64	163	143	5	1	58	170	70	18	0	0	2	0	144
K02665	7	63	107	155	161	74	141	76	196	193	139	109	69	0	42	120	116	4	1	47	126	9	14	0	0	0	0	10
K02666	60	370	513	651	653	405	646	347	801	786	580	495	276	136	198	573	427	26	26	157	625	504	69	1	21	0	8	62
K02667	71	379	294	156	128	394	228	54	126	136	112	205	115	50	146	388	137	19	49	45	533	323	81	57	152	23	13	56
K02668	3	83	105	33	17	170	68	8	17	23	26	53	53	1	51	292	68	8	13	2	345	228	38	2	10	2	3	23
K02669	123	461	433	358	364	422	414	233	453	432	315	337	339	253	701	339	404	366	4	188	448	2213	45	2	144	10	127	774
K02670	17	123	246	344	344	268	390	162	421	417	308	274	188	0	93	360	298	13	3	118	420	19	45	0	0	0	1	31
K02671	10	58	112	177	183	58	152	87	226	220	159	115	66	0	42	106	89	12	1	32	107	8	11	0	10	6	2	10
K02672	9	75	194	293	294	105	249	140	362	356	262	173	95	0	58	176	123	6	2	40	172	13	19	0	0	0	2	17
K02673	2	24	70	97	93	48	79	44	115	114	86	50	37	0	21	101	42	3	1	8	118	6	14	1	0	1	0	8
K02674	45	454	862	1385	1458	943	1161	691	1781	1739	1248	557	369	9	337	745	444	19	8	123	756	86	85	4	3	3	5	68
K02675	0	0	0	0	0	0	0	0	0	0	0	0	1	0	0	8	2	0	0	0	0	0	0	0	0	0	0	0
K02676	2	17	53	92	93	52	93	45	115	113	83	48	28	0	16	86	37	2	1	7	91	6	10	0	0	0	0	7
K02679	3	1	11	0	1	0	0	0	1	4	0	4	2	0	1	1	60	3	0	37	0	0	0	0	0	0	0	0
K02680	4	1	11	0	1	0	0	0	1	1	0	8	9	0	15	0	65	4	0	40	0	0	0	0	0	0	0	0
K02681	2	1	7	0	1	1	0	0	0	0	0	1	0	0	1	0	37	2	0	23	0	0	0	0	0	0	0	0
K02682	3	1	8	0	1	0	0	0	0	1	0	3	2	0	1	0	43	3	0	27	0	0	0	0	0	0	0	0
K02683	0	0	0	0	0	0	0	0	0	0	0	0	0	0	0	0	0	0	0	0	0	0	0	0	0	0	0	0
K02685	0	0	0	0	0	0	0	0	0	0	0	0	0	0	0	0	0	0	0	0	0	0	0	0	0	0	0	0
K02686	7	29	50	88	97	23	68	45	118	115	80	53	27	0	16	7	94	3	0	52	1	0	0	0	0	0	0	1
K02687	409	439	368	360	345	409	258	138	350	343	315	436	367	558	366	365	375	502	465	387	377	387	383	422	486	404	11	454
K02688	32	72	47	46	48	69	38	18	43	41	35	55	44	63	34	91	42	11	34	24	184	270	30	24	200	16	5	26
K02689	0	0	0	0	0	0	0	0	0	0	0	0	0	0	0	0	0	0	0	0	0	0	0	0	0	0	0	0
K02690	0	0	0	0	0	0	0	0	0	0	0	0	0	0	0	2	0	0	0	0	2	0	0	0	0	0	0	0
K02703	0	0	0	0	0	0	0	0	0	0	0	0	0	0	0	0	0	0	0	0	0	0	0	0	0	0	0	0
K02704	0	0	0	0	0	0	0	0	0	0	0	0	0	0	0	0	0	0	0	0	0	0	0	0	0	0	0	0
K02715	0	0	0	0	0	0	0	0	0	0	0	0	0	0	0	0	0	0	0	0	0	0	0	0	0	0	0	0
K02720	0	0	0	0	0	0	0	0	0	0	0	0	0	0	0	0	0	0	0	0	0	0	0	0	0	0	0	0
K02724	0	0	0	0	0	0	0	0	0	0	0	0	0	0	0	0	0	0	0	0	0	0	0	0	0	0	0	0
K02742	11	48	91	145	155	47	130	73	189	184	131	109	58	0	32	101	162	6	1	80	105	1	12	1	0	1	0	8
K02744	5	16	16	0	2	3	0	0	1	1	0	38	26	0	6	0	95	147	0	54	0	0	0	0	0	88	0	23
K02745	6	18	17	0	2	4	0	0	1	1	0	45	46	0	7	0	105	93	0	59	0	0	0	0	0	64	0	27
K02746	9	28	27	0	3	5	0	1	2	2	0	68	53	0	10	0	169	183	0	95	0	1	0	0	0	127	0	41
K02747	10	33	32	0	4	6	0	0	2	2	0	76	81	0	13	0	195	258	0	110	0	1	0	0	0	180	0	43
K02755	0	0	0	0	0	0	0	0	0	0	0	1	0	0	0	0	1	0	0	0	4	0	0	0	7	0	0	0
K02756	0	0	0	0	1	0	0	0	0	0	0	8	6	0	1	1	3	21	0	0	8	0	0	0	11	16	0	0
K02759	5	13	15	4	12	7	1	3	1	1	1	75	46	57	14	0	100	226	0	50	115	1	0	0	201	139	0	48
K02760	5	16	16	7	17	9	2	6	1	1	1	78	51	62	18	0	107	279	0	54	190	1	0	0	331	160	11	58
K02761	24	75	78	43	88	30	17	21	30	30	20	470	225	377	74	11	508	2461	0	240	696	2	1	1	1204	1584	3	136
K02763	0	0	0	0	0	1	0	0	0	0	0	0	0	13	0	0	0	1	0	0	0	0	0	0	0	0	0	0
K02768	4	22	11	3	9	3	12	28	1	2	6	45	39	14	14	1	67	175	0	38	93	0	2	0	161	117	91	22
K02769	10	23	12	3	6	5	4	8	1	1	3	52	36	5	14	6	63	174	4	37	58	1	7	6	98	120	31	23
K02770	36	40	27	13	19	15	14	31	2	3	14	86	82	196	34	47	120	730	19	73	260	4	31	24	373	475	117	48
K02771	0	1	0	0	0	0	0	0	0	0	0	7	0	0	0	0	2	176	0	0	0	0	0	0	0	73	0	0
K02773	0	0	0	3	7	1	2	6	0	0	1	51	6	0	4	0	16	151	0	0	90	0	0	0	164	106	1	1
K02774	0	0	0	3	7	1	2	7	0	0	1	33	6	0	4	0	10	232	0	0	88	0	1	1	157	164	0	0
K02775	0	0	0	10	29	6	2	8	0	0	2	129	81	0	22	0	39	1453	0	5	324	0	0	45	588	1021	0	38
K02777	12	44	86	154	186	60	131	122	198	192	142	204	167	351	44	18	204	506	2	95	218	1	4	0	372	281	163	82
K02778	5	13	15	0	3	2	1	2	1	1	0	26	19	4	6	1	87	37	0	51	4	0	0	0	7	26	4	14
K02781	0	2	4	2	4	2	1	4	0	1	1	1	3	40	2	0	7	133	7	4	40	0	0	0	81	68	0	0
K02782	0	0	1	1	2	1	0	0	0	0	0	0	2	0	1	0	1	30	1	1	30	0	0	0	55	21	0	0
K02783	1	4	7	5	11	4	2	6	0	1	1	2	6	0	4	0	11	209	14	6	90	0	0	0	183	111	0	0
K02784	5	21	38	67	74	18	51	35	90	87	61	38	29	0	13	5	71	84	0	40	0	0	0	0	0	57	0	1
K02786	0	0	0	0	0	0	0	0	0	0	0	38	0	20	0	0	11	94	0	0	0	0	0	0	0	65	0	0
K02793	168	128	69	41	32	96	1	2	4	5	33	72	104	30	89	36	43	264	219	113	140	19	153	152	415	285	3	55
K02794	6	34	11	8	14	8	1	2	1	1	0	57	22	62	12	0	70	598	0	32	184	30	0	0	321	349	5	55
K02795	11	37	19	11	20	21	5	10	1	2	3	176	102	112	24	2	149	1391	2	61	276	32	2	2	482	861	26	146
K02796	12	65	21	15	26	24	4	9	1	3	2	170	118	112	29	1	155	1128	2	65	334	91	1	0	585	768	23	166
K02798	5	11	9	1	9	2	10	23	1	1	5	35	20	14	6	1	57	185	2	31	28	0	3	2	49	86	56	7
K02799	1	1	2	0	1	0	1	3	0	0	1	4	4	4	1	0	9	16	0	5	4	0	0	0	7	11	6	2
K02800	8	28	25	2	14	2	14	34	2	3	7	60	47	47	15	1	145	330	0	84	44	0	1	0	76	172	65	17
K02802	0	0	0	0	0	0	0	0	0	0	0	0	0	0	0	0	0	0	0	0	0	0	0	0	0	0	0	0
K02803	1	3	3	0	2	1	7	17	0	1	4	8	4	7	1	2	17	40	0	9	6	0	1	0	9	29	26	16
K02804	18	73	68	36	67	43	59	95	47	47	46	211	129	216	41	45	344	715	8	185	114	3	7	0	176	456	163	231
K02805	107	112	141	74	57	85	70	56	56	67	60	130	72	12	71	49	172	398	14	147	43	41	76	96	8	52	19	52
K02806	209	230	194	178	170	166	134	70	175	173	160	197	261	73	154	180	252	423	228	237	174	142	195	177	202	364	29	29
K02812	0	0	1	0	0	0	0	0	0	0	0	0	0	0	0	0	5	0	0	3	0	0	0	0	0	0	0	0
K02813	1	0	2	0	0	0	0	0	0	0	0	0	0	0	0	0	9	61	0	6	0	0	0	0	0	43	0	0
K02814	1	0	2	0	0	0	0	0	0	0	0	1	0	0	0	0	11	90	0	6	0	0	0	0	0	63	0	0
K02815	1	0	2	0	0	0	0	0	0	0	0	1	0	0	0	0	13	82	0	8	0	0	0	0	0	58	0	0
K02821	6	21	28	4	6	8	26	16	1	3	5	104	96	16	15	0	125	501	0	62	28	0	2	0	49	349	149	45
K02822	4	11	11	1	6	5	2	5	1	1	1	59	60	1	9	0	78	354	0	39	43	0	0	0	75	249	12	26
K02823	14	174	52	20	27	116	67	26	0	6	11	73	34	441	55	8	19	378	3	10	60	5	6	74	90	105	16	324
K02824	40	298	241	389	442	167	300	237	486	474	345	427	332	867	143	286	421	626	113	188	420	10	60	100	309	351	177	548
K02825	10	103	42	16	30	81	128	167	2	9	41	93	41	434	150	109	45	118	10	1	175	270	26	2	85	11	351	249
K02826	14	6	3	2	8	5	0	0	0	0	3	42	6	0	5	3	12	0	7	7	0	2	11	11	0	18	0	0
K02827	0	0	0	0	15	0	1	0	0	0	0	79	0	0	0	0	24	0	0	0	0	0	0	0	0	27	0	0
K02828	0	0	0	0	4	0	0	0	0	0	0	19	0	0	0	0	6	0	0	0	0	0	0	0	0	5	0	0
K02829	0	0	0	0	2	0	0	0	0	0	0	11	0	0	0	0	3	0	0	0	0	0	0	0	0	2	0	0
K02834	177	160	185	180	176	183	198	203	177	178	185	184	179	289	186	155	159	259	215	167	156	145	176	185	222	209	273	226
K02835	524	581	534	465	446	547	483	486	431	435	460	553	592	880	611	441	447	921	584	468	456	696	486	528	613	724	676	656
K02836	535	564	549	496	478	542	522	504	473	475	491	553	545	852	577	451	453	904	608	480	457	610	503	543	616	637	665	657
K02837	782	758	808	714	635	794	565	368	677	667	642	802	598	1202	525	657	659	545	883	706	543	883	725	802	681	458	534	740
K02838	275	301	285	248	237	284	258	255	232	234	245	284	309	458	317	225	237	519	300	248	226	335	253	274	306	377	342	341
K02839	1	3	29	64	69	32	50	38	84	82	59	5	7	3	7	30	10	32	6	4	14	1	2	17	6	21	14	24
K02840	1	5	2	0	1	5	1	1	0	0	0	6	2	0	1	2	9	19	0	5	1	0	0	3	0	11	0	1
K02841	9	51	75	18	18	91	14	8	15	18	15	50	33	144	31	190	169	18	21	75	255	62	28	0	29	0	7	19
K02843	41	306	245	64	33	117	54	9	7	28	26	198	119	831	61	218	325	298	24	165	253	388	28	8	35	185	16	28
K02844	16	101	35	16	11	87	49	2	3	5	11	78	36	1	39	200	54	9	12	5	262	3	33	7	7	3	4	23
K02846	8	6	25	0	3	0	0	0	2	2	0	18	2	0	3	1	145	8	0	88	0	0	0	0	0	1	1	0
K02847	0	0	0	0	0	0	0	0	0	0	0	3	0	0	0	0	0	4	0	0	0	0	0	0	0	0	0	3
K02848	0	9	21	6	0	9	37	0	2	2	6	53	20	0	9	141	37	5	2	0	189	2	20	0	0	0	0	12
K02849	11	36	34	3	6	79	3	1	1	3	1	6	1	0	7	2	141	8	1	86	2	0	0	0	1	0	2	5
K02850	0	0	0	0	0	0	0	0	0	0	0	0	10	0	1	0	0	2	0	0	0	0	0	0	0	0	0	0
K02851	15	80	66	7	6	46	6	1	3	5	6	150	84	1	38	84	288	10	8	158	77	1	8	3	8	0	10	10
K02852	11	5	16	0	2	9	0	0	1	1	1	14	3	0	3	13	88	5	3	58	0	1	4	16	0	2	1	2
K02853	10	3	29	0	4	3	0	0	2	2	0	6	1	0	2	2	165	10	0	101	2	0	0	0	0	0	0	0
K02854	5	0	14	0	2	1	1	3	1	1	1	5	1	16	1	1	80	5	0	49	0	0	0	0	0	0	3	15
K02855	5	3	16	0	2	0	0	0	1	1	0	8	2	3	2	1	87	6	1	53	2	0	0	0	1	2	0	3
K02856	6	0	19	0	2	4	0	0	1	1	0	17	0	0	5	0	107	21	23	68	0	0	0	27	23	10	0	1
K02858	18	113	100	188	209	51	140	96	244	238	167	94	48	0	45	32	134	6	0	70	32	0	4	7	0	1	4	6
K02859	0	0	0	0	1	0	0	0	0	0	0	1	0	0	0	0	0	0	0	0	0	0	0	0	0	4	0	0
K02860	237	245	245	221	215	271	234	240	207	209	223	252	245	357	232	210	220	322	264	224	218	153	229	241	275	259	334	284
K02862	0	0	0	0	6	0	0	1	0	0	0	5	12	0	70	0	1	0	1	0	0	59	0	0	1	13	2	1
K02863	351	382	365	312	295	357	325	322	286	290	308	357	381	569	400	286	289	674	382	309	290	434	324	350	390	491	435	426
K02864	261	278	260	228	218	267	242	245	209	212	229	260	275	420	293	217	215	450	286	233	214	186	248	267	280	354	336	315
K02866	0	0	0	0	0	0	0	0	0	0	0	0	0	0	0	0	0	0	0	0	0	0	0	0	0	0	0	0
K02867	219	234	224	200	195	224	208	205	189	190	198	220	234	337	253	176	178	404	235	191	182	268	202	218	238	293	265	258
K02869	2	3	2	1	2	2	2	2	0	0	1	2	1	1	3	1	1	0	2	2	0	30	3	3	1	2	6	13
K02871	223	238	220	188	177	226	195	197	169	172	186	223	237	358	244	178	175	388	252	194	181	298	207	227	257	291	274	256
K02873	0	0	0	0	0	0	0	0	0	0	0	0	0	0	0	0	0	0	0	0	0	0	0	0	0	0	0	0
K02874	177	196	185	160	153	184	169	168	148	150	158	185	196	294	205	150	151	338	197	158	156	233	164	177	205	243	235	239
K02876	237	241	230	199	190	234	214	223	181	185	201	224	240	361	262	181	179	418	266	202	179	329	220	237	265	314	313	293
K02877	0	0	0	0	0	0	1	3	0	0	1	0	0	1	0	0	0	0	1	0	0	0	0	0	1	0	4	2
K02878	199	221	206	181	173	208	187	186	168	171	178	208	222	358	232	166	167	387	224	177	172	265	185	201	234	277	252	255
K02879	217	234	212	183	179	216	214	244	169	173	193	209	223	320	250	167	164	338	239	186	165	238	201	222	231	263	349	294
K02881	170	188	176	152	147	188	170	177	138	142	153	176	185	306	188	142	144	326	190	152	149	261	161	172	200	233	251	228
K02883	0	0	0	0	0	0	0	0	0	0	0	0	0	0	0	0	0	0	0	0	0	0	0	0	0	0	1	0
K02884	186	192	183	160	155	206	163	160	148	149	157	176	199	287	217	144	147	319	209	164	142	204	173	185	212	249	213	206
K02885	0	2	1	0	1	0	4	7	0	1	2	0	2	3	12	3	1	7	1	0	0	0	0	0	1	5	9	6
K02886	413	450	423	366	349	430	383	382	337	343	362	426	454	671	472	341	340	780	456	365	352	562	384	416	477	562	528	517
K02887	167	185	181	158	152	180	170	172	147	149	157	177	190	280	199	140	142	338	193	150	145	261	157	168	205	239	237	220
K02888	270	225	204	170	150	209	151	149	141	142	167	188	228	259	224	166	133	307	258	207	141	213	252	264	232	288	195	191
K02889	0	0	0	0	0	0	0	0	0	0	0	0	0	0	0	0	0	0	0	0	0	0	0	0	0	0	0	0
K02890	181	185	174	144	138	182	168	182	127	131	149	174	187	267	203	139	138	299	204	158	138	233	171	187	205	234	239	237
K02892	142	154	149	133	127	154	138	136	125	127	132	149	155	235	159	120	122	276	162	130	118	169	135	146	165	198	179	189
K02895	149	162	151	135	130	159	146	145	126	128	135	150	168	270	162	125	127	328	165	132	128	170	137	148	167	226	203	203
K02896	0	0	0	0	0	0	0	0	0	0	0	0	0	3	0	0	0	0	0	0	0	0	0	0	0	0	0	0
K02897	294	276	247	165	145	257	210	232	112	121	177	208	225	79	294	249	149	7	351	224	209	397	290	312	271	183	389	203
K02899	125	137	131	114	109	133	118	116	105	106	112	133	151	223	170	103	103	262	140	112	110	166	120	131	150	192	159	159
K02902	135	126	123	113	109	124	131	134	106	106	117	110	137	173	169	97	98	194	150	117	88	137	127	136	141	166	155	158
K02904	86	90	86	71	69	92	85	93	64	65	74	90	90	162	83	72	71	146	107	77	72	101	83	87	111	113	141	118
K02906	357	358	337	292	275	346	306	303	263	266	290	329	367	530	378	275	266	588	395	311	266	405	339	362	396	463	414	407
K02907	84	89	85	79	76	93	81	80	75	74	78	87	98	130	94	72	74	169	91	78	77	101	80	85	100	126	105	94
K02909	110	121	114	92	91	108	115	138	86	87	100	136	130	168	124	113	135	197	116	119	115	134	104	109	116	151	173	150
K02911	79	87	90	78	75	92	89	92	71	73	78	84	96	150	106	69	68	178	90	73	70	101	79	85	92	118	124	115
K02912	0	1	0	0	0	0	0	0	0	0	0	0	0	0	0	0	0	0	1	0	0	0	0	0	1	0	1	1
K02913	75	79	82	76	77	84	96	106	74	76	81	110	84	117	123	62	73	124	86	67	64	188	71	76	88	92	118	125
K02914	64	68	70	64	62	63	66	66	62	63	63	64	70	88	67	49	52	125	66	56	50	98	57	64	70	90	84	76
K02915	0	1	0	0	0	0	0	0	0	0	0	0	0	0	0	0	0	0	0	0	0	0	0	0	0	0	0	0
K02916	97	102	96	80	76	97	84	83	72	73	80	101	106	165	103	79	82	159	116	87	82	132	91	98	118	126	118	117
K02919	56	63	59	46	45	54	52	59	43	44	48	65	65	88	63	54	76	113	59	66	52	67	52	55	68	78	86	68
K02921	0	0	0	0	0	0	0	0	0	0	0	1	0	0	0	0	0	0	0	0	0	0	0	0	0	0	0	0
K02922	0	0	0	0	0	0	0	0	0	0	0	0	0	0	0	0	0	0	0	0	0	0	0	0	0	0	0	0
K02924	0	0	0	0	0	0	0	0	0	0	0	0	0	0	0	0	0	0	0	0	0	0	0	0	0	0	0	0
K02926	299	325	299	263	255	299	279	293	244	248	264	306	326	516	324	245	252	551	337	267	255	339	278	301	357	396	405	381
K02927	0	0	0	0	0	0	0	0	0	0	0	0	0	0	0	0	0	0	0	0	0	0	0	0	0	0	0	0
K02929	0	0	0	0	0	0	0	1	0	0	0	0	0	0	0	0	0	0	0	0	0	0	0	0	0	0	0	1
K02930	0	0	0	0	0	0	1	1	0	0	0	0	0	10	0	0	0	1	0	0	0	0	0	0	0	0	2	1
K02931	264	290	276	239	229	274	254	259	220	223	237	272	297	443	312	222	223	514	305	237	231	334	248	268	323	364	366	336
K02933	263	284	263	229	220	272	242	241	211	214	227	270	288	454	307	217	221	502	288	235	228	333	245	268	305	354	331	328
K02935	256	257	230	182	176	229	276	335	150	173	210	213	242	373	287	202	161	369	261	195	199	302	244	245	236	294	450	378
K02936	0	0	0	0	0	0	0	0	0	0	0	1	0	0	0	0	0	0	0	0	0	0	0	0	0	0	0	0
K02939	276	260	237	199	182	244	196	192	169	172	197	231	272	354	268	198	180	399	310	231	179	246	265	283	287	334	271	248
K02945	847	1137	938	784	738	832	766	720	717	734	740	848	833	674	926	701	685	996	931	741	648	1002	771	850	836	1024	933	624
K02946	153	167	161	138	130	157	145	144	126	128	136	161	165	274	175	127	135	270	169	140	130	199	142	153	176	202	200	190
K02948	180	207	192	169	164	190	182	184	160	162	168	194	201	305	209	154	162	353	211	165	164	233	168	182	228	251	248	243
K02950	194	204	196	172	164	197	177	173	159	161	169	195	205	305	223	151	161	383	215	171	158	264	177	194	228	264	234	245
K02952	179	195	180	153	146	178	164	167	139	142	152	179	196	289	215	143	147	338	206	158	149	233	165	180	216	244	242	222
K02954	147	137	140	131	127	133	149	152	126	127	135	151	163	165	200	122	125	224	158	131	115	198	138	147	145	193	195	131
K02956	133	142	133	115	109	131	119	119	106	107	113	134	141	209	147	105	106	241	142	114	108	166	121	131	147	177	166	156
K02959	233	186	164	140	133	208	161	192	118	122	155	156	195	257	214	128	111	240	265	179	107	179	218	252	222	233	299	186
K02961	108	126	119	102	98	123	118	121	94	95	103	122	130	196	137	101	97	232	126	99	107	164	104	114	137	159	167	155
K02962	0	0	0	0	0	0	0	0	0	0	0	0	0	0	0	0	0	0	0	0	0	0	0	0	0	0	0	0
K02963	102	121	111	106	107	115	127	136	102	105	111	109	117	201	135	89	91	221	125	95	90	134	99	111	128	154	157	157
K02965	131	147	136	116	110	133	122	122	106	108	114	141	147	223	172	109	109	243	143	116	109	166	122	132	151	178	165	166
K02966	1	0	0	0	0	0	1	2	0	0	1	0	0	1	0	0	0	0	0	0	0	0	1	1	0	1	2	1
K02967	404	424	406	348	332	403	375	392	315	323	350	395	424	645	432	307	311	712	427	345	310	501	374	408	422	525	559	487
K02968	121	133	131	114	108	130	118	117	104	106	112	132	142	209	157	109	109	241	134	113	113	166	117	124	140	174	159	152
K02970	103	111	110	93	88	86	65	38	83	84	80	105	82	109	82	85	84	61	124	92	83	133	95	104	124	62	14	86
K02972	0	0	0	0	0	0	0	0	0	0	0	0	0	0	0	0	0	0	0	0	0	0	0	0	0	0	0	0
K02975	0	0	0	0	0	0	0	0	0	0	0	0	0	0	0	0	0	0	0	0	0	0	0	0	0	0	0	0
K02977	0	0	0	0	0	0	0	0	0	0	0	0	0	0	0	0	0	0	0	0	0	0	0	0	0	0	0	0
K02982	433	422	400	338	337	424	516	676	287	313	397	387	480	712	632	329	291	674	489	372	307	473	485	490	476	567	987	774
K02983	0	0	0	0	0	0	0	0	0	0	0	1	0	0	0	0	1	0	0	1	0	0	0	0	0	0	0	0
K02984	0	0	0	0	0	0	0	0	0	0	0	0	0	0	0	0	0	0	0	0	0	0	0	0	0	0	0	0
K02986	300	343	339	286	270	323	296	299	261	267	277	336	331	455	351	254	260	534	334	271	262	635	280	302	349	401	413	440
K02988	308	306	277	239	236	292	312	383	213	223	264	261	304	466	334	223	211	493	384	251	216	397	289	299	374	372	577	433
K02990	169	173	186	174	169	184	175	171	162	168	172	172	188	225	179	158	151	245	221	160	153	114	169	181	212	218	221	188
K02991	0	1	0	0	0	0	0	0	0	0	0	0	0	0	0	0	0	0	0	0	0	0	0	0	0	0	0	0
K02992	233	253	245	216	205	239	220	216	201	204	212	234	251	376	264	190	191	434	258	205	194	300	215	235	265	316	285	284
K02994	196	212	198	173	164	203	184	182	160	162	171	199	215	329	227	161	162	387	218	172	164	235	180	194	229	280	249	243
K02995	0	0	0	0	0	0	0	1	0	0	0	0	0	0	0	0	0	0	0	0	0	0	0	0	0	0	1	0
K02996	238	231	209	173	163	224	185	198	150	152	177	207	235	339	245	174	165	365	265	200	168	300	226	236	256	289	302	252
K03040	504	554	514	444	424	519	463	469	410	417	439	507	521	797	518	413	420	880	569	450	422	545	468	508	582	654	631	605
K03041	0	0	0	0	0	0	0	0	0	0	0	0	0	0	0	0	0	0	0	0	0	0	0	0	0	0	3	0
K03042	0	0	0	0	0	0	0	0	0	0	0	0	0	0	0	0	0	0	0	0	0	0	0	0	0	0	0	0
K03043	2114	2224	2125	1838	1719	2095	1811	1705	1681	1700	1782	2029	2136	2948	2158	1715	1686	3286	2321	1855	1723	2431	1963	2103	2317	2572	2193	2230
K03044	0	0	0	0	0	0	0	0	0	0	0	0	0	0	0	0	0	0	0	0	1	0	0	0	0	0	0	0
K03046	2162	2326	2206	1917	1803	2159	1932	1862	1766	1789	1872	2107	2274	3253	2386	1763	1752	3612	2351	1907	1748	2554	2001	2173	2308	2823	2469	2255
K03047	0	0	0	0	0	0	0	0	0	0	0	0	0	0	0	0	0	0	0	0	0	0	0	0	0	0	0	0
K03048	0	0	0	0	4	0	0	1	0	0	0	67	2	67	12	0	20	22	1	0	0	59	0	0	1	13	2	6
K03049	0	0	0	0	0	0	0	0	0	0	0	0	0	0	0	0	0	0	0	0	0	0	0	0	0	0	0	0
K03053	0	0	0	0	0	0	0	0	0	0	0	0	0	0	0	0	0	0	0	0	0	0	0	0	0	0	0	0
K03055	3	1	1	1	0	1	0	0	0	0	1	0	1	0	1	1	0	0	2	2	0	0	2	2	0	2	0	0
K03056	0	0	0	0	0	0	0	0	0	0	0	0	0	0	0	0	0	0	0	0	0	0	0	0	0	0	0	0
K03057	0	0	0	0	0	0	0	0	0	0	0	0	0	0	0	0	0	0	0	0	0	0	0	0	0	0	0	0
K03060	158	138	136	119	112	131	119	125	106	106	120	126	134	159	117	108	109	140	189	132	97	21	151	136	174	150	171	127
K03070	1353	1466	1406	1255	1234	1434	1499	1617	1167	1199	1303	1508	1485	2244	1588	1153	1180	2363	1505	1220	1375	1678	1291	1429	1870	1777	2367	1935
K03071	191	136	202	199	178	154	147	72	194	193	178	155	164	0	120	182	178	7	242	191	160	29	192	173	196	120	1	12
K03072	801	994	1083	1267	1271	884	1210	1088	1411	1395	1230	937	822	1063	663	760	1010	705	692	892	609	704	741	640	449	692	1140	691
K03073	93	112	146	147	144	122	159	147	153	155	146	135	104	142	98	126	144	88	103	115	123	105	96	94	95	80	172	126
K03074	476	574	581	680	687	523	661	609	749	740	665	490	446	680	336	397	511	490	390	491	305	450	440	388	243	429	633	446
K03075	167	173	164	152	147	157	160	155	145	150	152	155	150	171	132	147	133	99	212	147	122	171	161	172	167	146	187	147
K03076	677	723	686	594	564	683	619	607	546	555	587	746	723	1012	727	553	579	1104	746	604	561	837	631	687	753	874	833	796
[truncated: 4,313 more rows]

## Sheet: KEGG pathways
Supplementary Table 5. Functional profile assigned to each samples using Tax4Fun functional predictions to assign KEGG pathways.
KEGG Pathway	S1.SA.BW1	S1.SA.BW2	S1.SA.BW3	S1.SA.BW4	S1.SA.E.AD1	S1.SA.E.AD2	S1.SA.E.AD3	S1.SA.E.AD4	S1.SA.E.BD1	S1.SA.E.BD3	S1.SA.E.BD4	S2.DL.BW1	S2.DL.BW2	S2.DL.E.AD1	S2.DL.E.BD1	S2.SA.E.AD1	S2.SA.E.BD1	S3.DL.BW1	S3.SA.BW1	S3.DL.BW2	S3.DL.E.AD1	S3.DL.E.BD1	S3.SA.E.AD1	S3.SA.E.BD1	S3.DL.E.AD2	S3.DL.E.BD2	S3.SA.E.AD2	S3.SA.E.BD2
ko00010	21606	20158	19631	17496	17397	20878	19842	22802	15862	16195	18501	20268	22369	20422	23721	18967	17638	33038	23026	19451	20407	23129	21614	21418	25534	28811	27362	23784
ko00020	17849	17310	18167	16684	16468	18586	18706	20328	16121	16307	17391	16735	16967	17896	18569	16546	14248	10029	17879	15832	15378	20153	17583	17521	16040	14856	23643	15143
ko00030	11589	11982	10832	9859	9762	11872	10300	10907	9279	9349	10076	11689	12233	11348	12619	10823	11348	19181	11422	11292	12015	10241	11376	11449	12399	15738	13289	11847
ko00040	8501	5421	5173	3278	3067	6401	3655	5778	1864	2005	3938	4832	7537	6010	9165	5771	6222	8910	8202	8060	5992	6271	8633	9060	8598	9596	6793	7079
ko00051	7152	7128	6010	4194	3990	7555	5051	6215	3005	3203	4518	6794	7597	9097	7722	6289	6835	18218	7366	7257	8992	6553	7187	8339	11040	12910	9364	8463
ko00052	6205	6167	6338	6188	6639	7378	7049	8276	6259	6341	6574	8178	7523	10230	8427	4984	8327	20342	6270	7606	6728	4500	6130	8964	8169	11660	11052	12588
ko00053	4458	2842	2597	1815	1677	2614	2284	3518	1098	1165	2247	2804	3821	3945	3870	3670	2100	4412	5212	3310	3709	5450	4582	4360	5056	5405	3941	2571
ko00061	11523	10173	11054	11113	11357	10200	12368	14647	11104	11123	11798	9922	10491	9102	12970	10418	8566	9550	13384	9966	9498	14663	11452	11493	12115	10627	13513	10759
ko00071	15082	11720	12876	13336	13649	11531	15789	21216	13189	13226	15042	11808	13886	8955	16025	14168	10163	6824	18304	12412	13007	16656	15327	13932	16409	12527	14803	10849
ko00072	3932	2545	2489	2053	1898	2517	2626	4107	1616	1606	2503	2398	3035	2349	3230	3183	1211	797	4716	2442	3030	2620	3899	3460	4145	2872	2866	2032
ko00100	0	0	25	8	12	27	126	152	1	7	36	20	1	34	2	9	5	0	30	0	15	384	7	0	30	4	34	6
ko00120	168	159	259	325	368	234	426	567	363	371	362	226	139	118	142	104	190	111	520	186	105	31	178	230	471	172	225	373
ko00121	17	83	230	302	332	118	246	245	357	363	265	195	59	34	72	15	174	99	161	110	11	13	24	100	173	81	50	204
ko00130	3603	4255	5024	5868	6025	4026	5687	5238	6632	6560	5739	4919	3857	1902	3872	4256	5669	691	3641	4587	3675	4693	3497	3512	2885	2227	5017	2089
ko00140	798	736	1024	1477	1569	817	1703	1767	1686	1680	1523	611	805	273	640	474	980	58	737	1200	192	115	1014	1272	600	735	634	341
ko00190	23421	20323	22521	20485	19408	22106	21111	20574	19269	19415	20564	17962	19959	19666	22589	18346	14728	14187	23666	19131	15805	27888	22339	22935	20135	19451	20518	17879
ko00195	3649	3912	3458	2908	2721	3533	2949	2852	2579	2622	2872	3358	3399	4778	2430	2777	2772	3992	3883	3169	2715	3575	3408	3627	3670	4295	4054	3498
ko00230	43159	42627	41876	39030	37869	41920	40021	39393	37255	37525	38963	42932	44254	51840	44083	37487	39014	58073	43081	40825	37587	41952	41659	43319	43222	50638	48602	45238
ko00232	35	16	10	7	17	17	41	85	1	5	24	7	38	40	130	15	2	0	23	19	10	4	39	31	17	24	105	78
ko00240	31268	31007	29954	28316	27417	29773	28316	27612	26957	27130	27955	30491	31429	42345	32682	24147	26229	45245	30602	28765	24223	33572	29778	32099	31731	37713	34663	35938
ko00250	21778	22849	21627	20695	20595	22306	21912	22509	20037	20216	20991	21277	21343	23204	22745	20235	19341	22689	24000	20607	20246	23001	21437	22671	24263	20545	24505	23016
ko00253	2014	1511	1670	1069	953	1509	1372	1569	783	798	1180	1677	1684	879	1978	1777	1557	2333	2133	1716	1777	3207	1927	1848	2175	1988	2116	1609
ko00260	31483	23710	22117	20068	18544	23039	18603	19865	17155	17184	20511	20426	25129	20181	24644	22805	17880	15735	26134	26606	19256	23962	32161	32036	21706	26658	23135	18579
ko00270	15516	14848	15075	15214	15189	14980	15205	14446	15247	15193	15080	15171	15472	20040	15942	13390	14467	19356	15388	15122	13856	22045	15085	15863	16440	16315	15551	17525
ko00280	21267	14665	16068	16191	15973	15264	18201	24193	15411	15276	18037	13903	17017	13235	19879	17347	9323	3931	24551	15096	14297	26013	21214	19857	20331	14995	19133	11375
ko00281	2277	2091	2802	3180	3370	2160	4088	5254	3498	3497	3613	2901	2611	1448	2940	3863	3057	139	2829	2445	3329	3035	2422	1901	2283	1312	2759	1509
ko00290	10950	9286	8299	8381	8347	10736	8488	8675	7937	7940	8627	8286	9467	13368	10595	8541	7836	10555	11120	9862	7664	6617	11165	10966	9747	10299	9645	8726
ko00300	8456	8623	8170	7982	7983	8347	8122	8406	7835	7858	8045	8596	8497	12532	7991	7363	7878	11897	9116	8095	7975	9430	8085	8516	10068	9371	10119	9623
ko00310	12665	8940	9618	7960	7741	9029	10097	13825	6801	6902	9242	8470	9991	6925	11640	10306	7625	2080	14566	10079	8824	13857	12468	11256	12095	8245	12115	6964
ko00311	1068	667	774	1092	1046	789	866	838	1215	1153	1077	578	760	184	1035	689	362	26	518	714	416	1833	1018	947	172	668	757	771
ko00330	28201	23050	22259	21770	21273	22961	21395	22256	20331	20352	22340	21513	24203	20120	25319	27401	19154	17947	27762	23746	25644	28227	28682	27523	24814	23712	20418	20430
ko00332	1091	1170	979	986	1000	1219	1100	1054	967	982	1015	1214	1139	1908	1347	1040	1040	1551	1348	1059	822	1260	1087	1129	1056	1218	1389	1352
ko00340	9459	7503	7306	7397	7416	7915	7622	8649	7113	7058	7769	7122	8032	11177	9901	7861	6445	6369	10561	8172	6773	12791	9457	9426	9873	8233	9049	7679
ko00350	8657	6972	6943	6885	6972	6853	6914	8282	6560	6566	7238	6865	8072	5584	8724	7743	6381	6435	10542	7646	7244	8549	8769	8174	10811	8085	8164	6482
ko00360	12719	9249	7809	7480	7395	9060	9157	11921	6515	6493	8647	6480	9165	8070	10421	9811	4692	3358	12590	8768	8923	15472	12624	11843	10358	8705	9686	8057
ko00361	998	650	719	720	783	658	981	1329	691	688	868	687	836	419	811	1067	477	41	1560	724	883	1463	1079	943	1382	613	988	578
ko00362	6430	4368	4363	3697	3801	4570	6082	9662	2999	3095	4974	3903	5081	5230	5379	7304	2946	1203	9175	4512	7172	6004	7075	6046	8060	4455	6696	4609
ko00363	87	95	90	54	97	81	403	703	30	53	179	135	115	182	86	255	86	129	217	50	278	167	120	76	212	131	273	190
ko00364	389	310	420	369	397	380	533	780	308	325	446	475	527	314	437	1292	444	32	946	380	1342	1159	685	493	960	350	556	363
ko00380	13246	9146	9592	8945	8781	9067	11086	14938	8099	8120	10365	8703	10384	5662	11911	11839	6708	801	14682	9759	10037	15677	13223	11703	11658	8355	11478	6654
ko00400	10267	10432	10039	9682	9516	10658	10074	9681	9433	9511	9751	10090	9693	16364	11367	9904	9205	11413	11540	9603	9643	11741	10037	10377	11282	9758	12516	12087
ko00401	3026	2643	2328	2272	2196	2548	2234	2166	2110	2102	2280	2193	2524	3593	2690	2027	1883	2313	3091	2500	2041	2682	2842	2978	3393	2664	2700	2617
ko00410	9933	6728	7284	7881	8026	6814	9257	12295	7735	7724	8985	6273	7858	5207	9156	8574	5098	3215	10866	7425	7100	9749	9897	8957	9154	6609	7574	4981
ko00430	5116	5074	5086	5578	5580	4543	5410	5705	5684	5654	5615	5156	5403	3972	5513	5045	4517	3142	4428	4973	4394	4829	5440	5166	3921	4691	4488	3312
ko00440	1991	1383	1145	757	600	1308	261	306	365	363	664	876	1500	775	1354	1639	1326	991	1520	1914	1466	889	2169	2296	2069	1822	495	520
ko00450	7476	7488	7420	7382	7483	7310	7610	7884	7334	7359	7461	7311	7516	10126	7786	6578	7197	9783	8220	7353	6889	8995	7277	7451	9086	8496	7607	8335
ko00460	4266	3249	3822	4777	4874	4668	4926	5072	5112	5045	4933	4082	3962	4011	4037	4545	3496	3527	3871	4062	4937	4112	4509	5575	3843	3763	5136	5473
ko00471	2416	2351	2291	2035	1973	2494	2110	2231	1914	1917	2045	2209	2313	3708	2230	1842	1916	2920	2376	2178	1806	2198	2280	2418	2403	2672	2631	2603
ko00472	394	180	156	92	53	210	68	1	9	14	87	136	211	109	177	115	19	11	285	234	4	471	381	378	178	268	0	4
ko00473	1502	1460	1345	1062	1001	1483	1159	1219	885	905	1076	1596	1416	1848	1439	1195	1300	2234	1611	1367	1275	1638	1430	1578	1867	1801	1827	1830
ko00480	11614	9036	11245	12752	12505	9916	11562	10198	13434	13269	12392	10762	10369	5935	9253	10454	9789	2766	13095	10733	8858	6598	11312	10842	10952	7917	8531	5305
ko00500	11117	11730	12083	11619	12333	16821	15321	18258	11520	11782	12978	13130	14097	15464	16925	13704	13320	25713	11283	12064	18661	12492	11830	13555	14261	15730	24641	24646
ko00510	256	373	321	285	303	442	367	447	293	291	299	194	176	731	250	198	84	555	457	166	173	1157	234	358	439	198	646	614
ko00511	449	865	1201	1695	2013	1904	1810	2152	2175	2195	1803	2730	1275	1112	1202	727	2500	2562	424	1740	1092	1200	416	3733	376	764	2140	3694
ko00520	14416	17299	16550	15284	15545	17316	16501	17274	15209	15350	15414	18386	17543	23840	18338	13516	18635	31048	16042	16565	16173	19136	13875	16714	19651	20895	22312	23402
ko00521	4488	4535	3747	3275	3235	4787	3810	4250	2893	2943	3462	3802	4194	4487	4971	3900	2996	6433	4199	3689	4340	5407	4444	4839	4200	4906	5888	4738
ko00522	4	6	13	18	67	38	289	588	25	38	134	7	5	244	3	20	7	10	3	3	28	1	40	3	2	3	658	747
ko00523	1747	2228	1730	1715	1732	2065	1788	1789	1716	1719	1704	1789	1683	3271	2021	1697	1355	3194	1391	1457	1931	1518	1640	2061	1370	1801	2001	1952
ko00524	478	413	326	203	227	518	400	609	113	137	285	452	541	437	471	409	327	1413	651	400	519	578	490	567	716	928	1231	1080
ko00531	133	407	669	1154	1283	806	984	861	1522	1487	1103	1221	602	288	318	306	1249	393	52	754	386	759	100	1098	47	275	356	1186
ko00540	4768	6385	6509	5750	5235	5212	4587	2551	5725	5739	5002	5343	4797	9232	4193	5845	6257	4273	2966	5440	5368	6936	4405	4714	1893	5144	649	710
ko00561	6842	5239	5219	4982	5045	5216	5817	7370	4600	4658	5571	5888	6278	6097	7054	5614	5087	6873	7062	6001	5155	7500	6915	6723	6912	6631	7005	6647
ko00562	4269	2804	2932	2630	2559	3180	2930	3728	2287	2282	2946	2677	3569	1399	4430	3320	2647	2072	4271	3749	2561	3338	4486	4269	3493	4026	3945	2537
ko00564	6696	7522	7745	7446	7535	7065	7611	7450	7531	7542	7371	7566	7219	6495	6440	7756	8828	7236	6896	7725	7781	7594	6690	6456	7525	7161	6807	7271
ko00565	118	200	436	518	567	223	816	892	600	617	589	249	216	192	151	463	490	26	119	267	203	48	128	88	99	59	443	444
ko00590	383	354	506	512	474	358	395	317	548	531	466	546	399	149	270	550	605	274	175	512	475	280	424	429	97	268	236	229
ko00591	30	107	209	258	310	102	435	638	327	333	335	178	116	194	65	172	397	17	4	210	82	3	40	8	1	2	560	128
ko00592	224	510	835	1181	1350	599	1406	1759	1494	1484	1292	903	609	412	860	684	1269	46	335	707	568	1428	244	127	313	110	1387	620
ko00600	1430	1263	1703	2123	2303	2143	2336	2604	2371	2397	2217	2182	1736	1709	1527	991	2209	4302	1246	2372	878	304	1686	3991	1024	1977	2007	3423
ko00603	617	726	895	1255	1404	1027	1165	1245	1540	1521	1272	1561	884	824	858	441	1680	2463	341	1337	411	814	601	1802	254	749	1004	1594
ko00604	105	393	655	1147	1275	627	961	807	1521	1484	1084	1070	434	90	258	259	1205	46	37	720	316	747	67	907	46	17	312	432
ko00620	31135	28869	26920	25645	25451	28732	27243	30788	24117	24288	26767	26660	29260	26131	30539	26208	23190	27666	32421	27109	25363	26370	30809	30186	31546	30829	31932	27378
ko00621	611	359	377	486	558	417	802	1112	510	511	644	369	377	472	310	487	254	203	957	415	519	144	621	552	777	382	564	514
ko00622	293	264	468	635	753	461	1013	1378	714	734	785	362	376	580	410	1204	405	219	1305	242	1478	58	509	318	1269	243	930	683
ko00623	204	220	348	328	399	362	532	771	324	342	404	401	342	299	349	821	354	35	1007	226	822	1139	359	234	1019	162	665	412
ko00624	1029	475	319	200	139	423	175	387	31	28	289	272	551	148	418	529	76	16	894	612	286	181	1004	952	589	636	342	208
ko00625	6394	4836	4464	4340	4383	4566	4517	5876	3895	3918	4727	4066	5522	2796	5833	5039	3139	7829	7916	4618	4974	6548	6321	5843	7878	5882	4382	5244
ko00626	2108	2015	1947	2151	2295	1774	2209	2732	2234	2229	2264	2315	2543	960	2382	1904	2196	4244	2761	2098	2261	1867	2096	1873	3621	3199	2004	2426
ko00627	3454	2468	2930	3491	3692	2986	4675	5885	3597	3641	4005	2572	2840	2472	3075	3644	1829	596	5276	2524	3020	7445	3600	3262	4565	2361	3700	2064
ko00630	27059	21797	20172	20302	19716	22062	19903	21042	18788	18714	20823	17600	21584	18756	22045	21620	13999	10241	23684	21205	19048	19399	27569	26872	18769	20530	18524	14926
ko00633	3493	3337	1895	1783	1691	3252	1661	1552	1405	1400	1785	1512	2233	1653	1942	1384	1068	687	2260	2537	1111	2689	3302	3211	1804	2280	1030	2769
ko00640	17323	15099	15018	14154	14285	15137	16585	21017	13423	13450	15546	14855	16383	13849	18106	15403	12531	12909	18548	14813	14058	19716	17404	16998	16854	15871	18323	14342
ko00642	195	412	628	916	1041	502	1045	1233	1157	1144	974	738	509	268	800	578	903	33	330	504	519	1426	216	119	311	108	739	423
ko00643	2330	1540	1566	1604	1550	2200	1677	2039	1440	1426	1740	1710	2018	1486	1818	2663	917	105	2610	1694	2201	3476	2655	2339	2029	1635	1316	1299
ko00650	16167	14176	14047	14356	14583	15630	15590	18633	14074	14036	15224	14185	15521	16058	16140	14141	12348	11720	18724	14036	14751	13968	16159	15159	19365	14501	14679	14887
ko00660	6264	5355	4741	4383	4255	6147	4556	4712	3914	3963	4537	4351	5182	7334	6018	4529	4197	4884	6229	5535	3764	1984	6282	6273	5319	5569	4925	4147
ko00670	9165	8351	7711	7273	6951	7934	7142	6870	6715	6701	7222	7525	8397	9816	8715	7574	6588	9611	8614	8092	7361	8581	9108	9626	8678	9404	8582	8158
ko00680	21744	23312	17777	18000	17749	25471	17955	17966	16938	16975	17955	16206	18985	16374	19572	15858	14313	17281	16024	18879	14433	15388	21766	21644	14313	20959	16803	16739
ko00710	11122	10296	9917	9309	8952	10156	8921	8194	8884	8839	9098	9610	10205	9010	10004	7559	8265	13464	11047	9711	7246	9257	10302	11057	10738	12703	9056	8661
ko00720	25081	25266	20608	18581	18178	24488	19508	21663	16878	16893	19128	19539	22214	28776	24134	18951	16015	19003	23250	20716	18522	22979	24086	25142	22517	21808	21562	22500
ko00730	4712	5601	5323	5135	5126	5935	5145	4853	5034	5075	5018	5030	4969	8232	4480	4609	5154	7752	5383	5051	5141	3771	4813	4991	6243	5281	5020	7313
ko00740	2734	2896	2935	3017	2988	2785	3058	2925	3071	3068	2981	2708	2635	3620	2824	2577	2650	3227	3209	2690	2609	2728	2696	2775	3155	2801	3318	2978
ko00750	2538	2510	2718	2594	2572	2647	2598	2597	2579	2600	2607	2740	2691	3566	2574	2862	3053	3194	2886	2823	2706	2816	2572	2749	2586	2663	3168	2888
ko00760	7680	7212	7848	7804	7645	7686	7811	7534	7736	7769	7772	6953	7362	6743	7196	6336	7148	7964	7184	7581	6067	6014	7526	7682	6700	7423	7372	7646
ko00770	10082	8624	7856	7492	7322	9546	7571	7963	6812	6849	7674	7470	8773	12666	8978	7302	6665	9807	10081	8896	6491	6357	10262	10359	9515	9678	8724	8057
ko00780	6567	6713	7336	6834	7011	6936	7585	8550	6631	6780	7072	6491	6389	8114	7333	7594	6581	5378	9839	6407	7317	10652	6672	6549	9484	5476	6850	6945
ko00785	811	799	842	716	710	744	850	864	680	684	737	868	800	262	811	663	818	555	897	794	730	1112	750	801	995	853	1299	472
ko00790	4294	5096	6153	7360	7556	5533	7253	6430	8211	8146	7121	6078	4850	6393	5445	5425	5638	4119	5777	4606	5516	6556	4193	4181	5773	3875	6036	4707
ko00791	1486	838	749	403	315	1063	563	737	87	107	514	837	1178	358	815	1592	926	958	1203	1402	1654	332	1880	1643	781	1265	1146	924
ko00830	1426	1136	1112	903	938	1080	1236	1863	741	779	1087	1223	1425	742	1784	1495	1070	796	2173	1224	1362	1721	1530	1342	2046	1387	1623	922
ko00860	23918	17891	15416	14344	13168	18097	13970	14087	12151	12057	14890	12711	18248	13646	17892	15946	9958	11618	19531	18140	13666	13707	23904	23759	15866	21397	16624	13750
ko00900	8500	7404	6583	5543	5315	7205	6920	8480	4701	4793	6176	6585	7485	10331	8230	6383	5054	7572	9236	6803	6106	8450	8302	8466	8568	8122	9430	7816
ko00901	246	138	83	38	29	100	9	18	9	7	49	65	101	8	85	84	147	4	146	202	85	589	185	181	52	104	32	29
ko00903	4873	3019	3372	3257	3289	2972	4412	6454	2931	2989	3992	2858	3704	2134	4316	4006	2389	160	5703	3617	3144	5770	4890	4335	4521	3030	3878	2118
ko00906	1887	900	704	421	211	827	302	531	60	78	505	445	1140	201	1380	594	61	29	1346	1187	293	1224	1900	1845	705	1251	673	344
ko00908	425	492	468	400	387	462	431	429	376	382	400	469	477	715	520	394	394	773	498	402	418	448	403	502	521	566	577	564
ko00909	3	131	155	22	26	448	90	85	1	12	30	30	6	45	70	37	15	8	387	0	67	384	14	1	403	12	71	133
ko00910	13652	12726	13576	15469	15783	14692	16293	16157	16112	16071	15794	12278	12889	10944	11910	15678	10404	12270	14137	12046	14065	10383	14760	14131	12204	11674	13043	12637
ko00920	9175	8656	8796	9109	9388	8931	9538	9990	9110	9160	9376	8564	8562	5189	8348	10431	10035	5330	9785	9733	9737	6381	9671	8991	8626	7999	7086	7161
ko00930	2103	1609	2327	2496	2637	1893	3512	4968	2550	2607	2960	1862	2004	1258	2050	2921	1988	116	3199	2015	2489	1556	2410	1954	2629	1383	2399	1142
ko00940	1950	1447	1933	2899	3117	2837	3215	3519	3438	3346	3113	1806	1753	1087	1705	2304	1557	1898	1686	1779	2643	1805	2014	2945	1225	1462	3334	3527
ko00941	3	3	19	6	3	16	36	23	2	3	9	16	5	10	5	17	4	15	0	1	9	0	2	3	7	12	38	38
ko00944	28	14	13	7	6	106	13	32	1	2	14	74	167	11	40	41	24	326	15	18	65	4	31	52	1	254	43	97
ko00945	3	3	19	6	3	16	36	23	2	3	9	16	5	10	5	17	4	15	0	1	9	0	2	3	7	12	38	38
ko00950	1882	1597	1405	1287	1228	1561	1139	1209	1131	1130	1285	1193	1591	2080	1681	1459	1191	849	1575	1595	1634	1860	1834	1895	1745	1656	950	1461
ko00960	2799	2480	2104	1905	1905	2390	2222	2510	1681	1703	2041	2124	2439	3903	2392	2180	1881	2769	2995	2338	2274	2558	2651	2725	3338	2621	2555	2910
ko00965	246	138	83	38	29	100	9	18	9	7	49	65	101	8	85	84	147	4	146	202	85	589	185	181	52	104	32	29
ko00980	3298	2229	2502	2443	2358	2461	2178	2601	2191	2210	2471	2286	2825	823	2916	3096	1804	844	4421	2635	2584	2018	3525	3180	3877	2654	1788	1129
ko00982	3623	2436	2703	2549	2431	2700	2302	2816	2202	2231	2597	2432	3156	895	3403	3492	1967	861	4512	2952	2958	2150	3987	3578	3939	2960	1935	1254
ko00983	4820	3989	3926	3858	3694	3973	3709	4079	3686	3651	3925	3953	4684	5072	4601	2949	3194	6342	3805	4181	2620	3732	4570	5009	3830	5701	5393	4705
ko00984	95	150	188	100	285	202	1454	2751	94	157	614	199	104	815	120	156	154	13	445	90	185	38	186	52	428	32	1268	582
ko01040	4835	3883	4696	4753	4951	3961	5633	7576	4747	4812	5319	4264	4590	3000	5576	5303	4122	1921	6432	4441	4607	7263	5023	4437	5561	3574	5348	3930
ko01051	1332	1526	1271	979	1024	1243	1450	1829	887	890	1136	1423	1500	2035	1381	1063	1370	3192	1302	1273	1228	1420	1224	1230	1557	2478	2416	2559
ko01052	5	12	28	28	133	88	641	1289	38	66	284	10	14	534	8	76	25	28	5	6	119	9	92	4	3	5	1495	1515
ko01053	369	638	782	552	895	902	2490	4418	627	691	1339	1129	873	1269	512	2131	2343	1218	634	1285	2148	3433	755	425	552	328	2249	1765
ko01054	186	193	287	280	269	300	250	320	275	277	287	220	234	178	167	594	329	346	266	219	780	42	246	162	443	496	149	1168
ko01055	694	917	639	531	532	812	618	613	490	497	527	656	613	1248	804	536	516	1025	682	569	611	685	605	742	681	655	784	980
ko01057	3	5	16	24	26	36	37	52	28	29	29	3	9	20	8	55	13	1	5	2	51	1	10	2	3	2	26	41
ko01200	72648	69812	63680	60408	59234	73112	62626	66798	56884	57095	61771	60148	66375	63881	69993	60075	52759	59364	68613	63481	57555	66494	71928	71911	64021	69469	68481	59664
ko01210	17755	17192	15753	14990	14825	18460	15546	15565	14258	14354	15228	16238	17047	24175	18134	16583	14981	18992	18084	16646	16369	13599	17995	17874	17034	17616	17641	16602
ko01212	18290	15389	17484	17626	18036	15700	20836	26450	17592	17661	19376	15727	16686	13680	19916	18084	13635	10070	22339	15634	16551	23379	18494	17404	19883	14958	20123	15460
ko01220	6847	4645	4600	4431	4697	4776	5639	8603	3964	4034	5416	4421	5872	3621	5993	6918	4279	5017	8560	5613	6744	3410	7342	6490	8272	6453	5737	4801
ko01230	69326	66817	62248	59682	58988	68030	63024	63601	57000	57370	60858	63533	65731	94389	69332	61656	58016	86002	71530	64164	61919	67973	68740	70558	71200	73488	76146	72357

## Sheet: Site
Supplementary Table 5. Functional profile assigned to Site specfic samples using Tax4Fun functional predictions to assign pathways.
Pathway	Size	Hits	Statistic.Q	Expected.Q	Pval	Holm.p	FDR
Oxidative phosphorylation	16	9	35.215	3.83438	1.49416e-08	1.92747e-06	1.92747e-06
Methane metabolism	105	48	22.2139	3.8357	4.91021e-07	6.28507e-05	3.16709e-05
Penicillin and cephalosporin biosynthesis	8	3	34.9965	3.83217	1.24788e-06	0.000158481	4.92849e-05
Butirosin and neomycin biosynthesis	3	1	30.8651	3.82165	1.52821e-06	0.000192555	4.92849e-05
Glyoxylate and dicarboxylate metabolism	51	39	20.885	3.83716	5.52788e-06	0.000690986	0.000142619
Glycerophospholipid metabolism	65	20	18.6731	3.83691	8.84574e-06	0.00109687	0.000190183
Folate biosynthesis	29	20	21.337	3.829	1.2174e-05	0.0014974	0.000224349
Nicotinate and nicotinamide metabolism	36	20	16.3024	3.83653	2.11094e-05	0.00257534	0.000340388
Carbon metabolism	249	139	13.9436	3.83581	2.72881e-05	0.00330187	0.00039113
Ether lipid metabolism	26	4	21.3053	3.83689	4.5351e-05	0.00544212	0.000585027
Citrate cycle (TCA cycle)	53	35	14.1417	3.83583	8.32299e-05	0.00990436	0.00097606
Biosynthesis of siderophore group nonribosomal peptides	3	2	24.0942	3.83423	9.20656e-05	0.0108637	0.000989706
Glutathione metabolism	28	14	15.1434	3.83533	0.000104841	0.0122664	0.00104035
Aminobenzoate degradation	20	12	13.3384	3.82715	0.000235398	0.0273062	0.00216902
Amino sugar and nucleotide sugar metabolism	64	37	11.7516	3.83255	0.000271137	0.0311807	0.00233178
Streptomycin biosynthesis	12	10	11.6974	3.83357	0.000295096	0.033641	0.00237921
Cysteine and methionine metabolism	71	42	11.7224	3.83612	0.000340262	0.0384497	0.00258199
Arachidonic acid metabolism	42	2	20.9181	3.83635	0.000390739	0.0437628	0.0028003
Pentose phosphate pathway	63	35	11.3637	3.82852	0.000427589	0.0474624	0.0029031
Lysine biosynthesis	41	21	15.2594	3.83654	0.000467008	0.0513709	0.0030122
Fructose and mannose metabolism	44	29	10.201	3.82914	0.000520178	0.0566993	0.00319538
Fatty acid biosynthesis	28	17	13.1042	3.83514	0.000592781	0.0640203	0.00337235
Phenylalanine, tyrosine and tryptophan biosynthesis	64	38	14.9603	3.8369	0.000601272	0.0643361	0.00337235
Secondary bile acid biosynthesis	1	1	23.5369	3.83297	0.000676335	0.0716915	0.00356305
Starch and sucrose metabolism	65	38	11.4381	3.83525	0.000690513	0.0725039	0.00356305
Alanine, aspartate and glutamate metabolism	62	39	11.794	3.83722	0.000854567	0.0888749	0.00423996
Tropane, piperidine and pyridine alkaloid biosynthesis	19	8	14.6409	3.83705	0.00100671	0.103691	0.00480984
Taurine and hypotaurine metabolism	17	11	16.3532	3.83626	0.00106756	0.108891	0.00491841
Novobiocin biosynthesis	12	9	14.982	3.83729	0.00112443	0.113567	0.00500176
Styrene degradation	12	7	12.3611	3.83448	0.00119487	0.119487	0.00513794
Riboflavin metabolism	22	10	16.1814	3.8369	0.00127628	0.126351	0.00531096
Biosynthesis of amino acids	222	155	11.0658	3.83531	0.00133733	0.131059	0.00533191
Ubiquinone and other terpenoid-quinone biosynthesis	40	20	13.764	3.83788	0.00137509	0.133384	0.00533191
Biosynthesis of ansamycins	1	1	17.7545	3.80002	0.00140531	0.13491	0.00533191
Carbon fixation in photosynthetic organisms	35	22	11.6036	3.83561	0.00149308	0.141842	0.00550305
Isoquinoline alkaloid biosynthesis	34	8	14.363	3.83803	0.00183298	0.1723	0.00656817
D-Alanine metabolism	3	3	14.0494	3.83002	0.00199237	0.185291	0.00694639
Sulfur metabolism	38	22	10.4766	3.83757	0.00223424	0.20555	0.00758465
Primary bile acid biosynthesis	14	2	14.0555	3.83491	0.00230361	0.209629	0.00761964
Carbon fixation pathways in prokaryotes	60	45	9.88486	3.83128	0.00253784	0.228406	0.00818454
Purine metabolism	181	77	10.4273	3.83163	0.00280484	0.24963	0.00882497
Nitrogen metabolism	17	11	12.5736	3.83399	0.00299429	0.263498	0.00885979
Fatty acid metabolism	52	27	11.4874	3.83621	0.00300378	0.263498	0.00885979
Pyrimidine metabolism	149	63	10.8366	3.83087	0.00307164	0.264161	0.00885979
Arginine and proline metabolism	115	70	11.1989	3.83725	0.00312063	0.265254	0.00885979
Glycosaminoglycan degradation	14	3	18.6871	3.83662	0.00319205	0.268132	0.00885979
Glycosphingolipid biosynthesis - globo series	10	1	19.9422	3.83584	0.00329666	0.273623	0.00885979
Glycosphingolipid biosynthesis - ganglio series	13	1	19.9422	3.83584	0.00329666	0.273623	0.00885979
Pyruvate metabolism	74	53	10.7603	3.83631	0.00355336	0.287822	0.00935477
Galactose metabolism	56	25	8.75535	3.82975	0.00419859	0.335887	0.0108324
2-Oxocarboxylic acid metabolism	57	30	10.4839	3.83253	0.00528677	0.417655	0.0133724
Thiamine metabolism	23	16	9.49876	3.83229	0.00557268	0.434669	0.0138245
Atrazine degradation	10	6	15.4528	3.83602	0.00574409	0.442295	0.0139809
Butanoate metabolism	61	39	9.84614	3.8335	0.00603771	0.458866	0.0144234
Retinol metabolism	41	3	11.5323	3.83103	0.00637838	0.478379	0.0146931
Metabolism of xenobiotics by cytochrome P450	21	3	11.5323	3.83103	0.00637838	0.478379	0.0146931
Selenocompound metabolism	15	12	9.18271	3.83675	0.00670848	0.489719	0.0151823
Drug metabolism - cytochrome P450	19	4	10.9406	3.83255	0.00713938	0.514035	0.015879
alpha-Linolenic acid metabolism	18	3	15.2888	3.83643	0.00763744	0.542258	0.0166988
Geraniol degradation	6	5	9.97815	3.8343	0.00787741	0.551419	0.0169364
Inositol phosphate metabolism	39	10	10.8231	3.83857	0.00843701	0.582154	0.0178422
Glycolysis / Gluconeogenesis	80	43	9.08978	3.83335	0.0105516	0.717509	0.0218226
Ethylbenzene degradation	13	1	16.2224	3.83507	0.0106576	0.717509	0.0218226
Fatty acid degradation	39	19	10.2867	3.83549	0.0113034	0.746023	0.022433
Other glycan degradation	7	4	12.0473	3.83696	0.0115079	0.748017	0.022433
Phenylalanine metabolism	41	21	8.86783	3.83584	0.011627	0.748017	0.022433
Xylene degradation	20	14	10.1549	3.83752	0.0116513	0.748017	0.022433
Histidine metabolism	35	24	10.9336	3.83342	0.0170931	1	0.0320438
Phosphonate and phosphinate metabolism	9	3	11.0881	3.82864	0.0171397	1	0.0320438
Vitamin B6 metabolism	12	9	8.74995	3.82914	0.0178867	1	0.0329627
Peptidoglycan biosynthesis	13	8	11.3354	3.82259	0.0239841	1	0.0435601
Caprolactam degradation	13	8	8.61932	3.83284	0.0243126	1	0.0435601
Valine, leucine and isoleucine biosynthesis	15	13	9.26367	3.82939	0.0261719	1	0.046249
Lipopolysaccharide biosynthesis	17	16	8.78816	3.83075	0.0274853	1	0.0479136
Pentose and glucuronate interconversions	41	20	10.0014	3.83401	0.0280361	1	0.0482222
Tetracycline biosynthesis	6	5	9.53725	3.81927	0.0284983	1	0.0482996
Zeatin biosynthesis	3	1	11.909	3.81699	0.02883	1	0.0482996
Tyrosine metabolism	54	26	7.5974	3.82961	0.0354695	1	0.0586611
Chlorocyclohexane and chlorobenzene degradation	37	13	7.88857	3.82837	0.0363636	1	0.0589415
Cyanoamino acid metabolism	10	6	10.2547	3.8378	0.0365529	1	0.0589415
One carbon pool by folate	24	15	7.83682	3.83583	0.0385257	1	0.060818
Phenylpropanoid biosynthesis	18	5	11.0785	3.83845	0.0386595	1	0.060818
Propanoate metabolism	55	39	7.18797	3.83541	0.0417345	1	0.0645405
beta-Alanine metabolism	36	20	8.58613	3.83566	0.0420264	1	0.0645405
Valine, leucine and isoleucine degradation	58	31	7.93281	3.8363	0.0427359	1	0.064858
Lipoic acid metabolism	4	3	8.6161	3.8212	0.045138	1	0.0674421
Porphyrin and chlorophyll metabolism	69	58	7.89927	3.83803	0.0454842	1	0.0674421
Glycerolipid metabolism	57	17	9.54865	3.83249	0.0472091	1	0.0692043
Biosynthesis of unsaturated fatty acids	9	4	9.77832	3.83375	0.0509585	1	0.0738612
Ascorbate and aldarate metabolism	31	14	8.9915	3.83015	0.0524316	1	0.075152
Biotin metabolism	19	14	8.45598	3.83426	0.0584275	1	0.0828257
Pantothenate and CoA biosynthesis	29	17	7.3179	3.83201	0.0692157	1	0.0970525
Benzoate degradation	59	34	7.78845	3.83455	0.0721265	1	0.100047
Linoleic acid metabolism	20	3	7.59252	3.83319	0.0755326	1	0.103656
Flavone and flavonol biosynthesis	3	1	8.58329	3.80278	0.0789626	1	0.106884
Polyketide sugar unit biosynthesis	4	4	7.10073	3.8295	0.0800618	1	0.106884
Carbapenem biosynthesis	2	2	8.62347	3.81532	0.0803705	1	0.106884
Drug metabolism - other enzymes	20	12	6.61183	3.83408	0.0830037	1	0.10926
Dioxin degradation	25	7	7.22258	3.83573	0.110682	1	0.144221
Glycine, serine and threonine metabolism	78	57	6.74047	3.83635	0.112271	1	0.14483
Carotenoid biosynthesis	27	8	7.05915	3.83519	0.120608	1	0.152933
D-Glutamine and D-glutamate metabolism	6	5	6.34928	3.82863	0.120923	1	0.152933
Indole alkaloid biosynthesis	3	1	7.14188	3.77944	0.123556	1	0.153257
Betalain biosynthesis	3	1	7.14188	3.77944	0.123556	1	0.153257
Chloroalkane and chloroalkene degradation	23	16	6.39656	3.8261	0.130967	1	0.158693
Limonene and pinene degradation	7	7	6.3702	3.83207	0.131413	1	0.158693
Terpenoid backbone biosynthesis	23	19	6.58319	3.8356	0.13237	1	0.158693
Tryptophan metabolism	42	19	6.62236	3.83437	0.132859	1	0.158693
Lysine degradation	30	16	6.4067	3.83433	0.140706	1	0.166523
Degradation of aromatic compounds	134	44	5.721	3.82296	0.154156	1	0.180782
Synthesis and degradation of ketone bodies	5	5	6.32824	3.83221	0.187913	1	0.218386
D-Arginine and D-ornithine metabolism	2	1	6.01596	3.83221	0.212454	1	0.244702
N-Glycan biosynthesis	42	1	5.88835	3.8077	0.214854	1	0.245276
Biosynthesis of vancomycin group antibiotics	1	1	4.44375	3.81939	0.330882	1	0.373144
Naphthalene degradation	17	9	4.32196	3.81419	0.332647	1	0.373144
Steroid degradation	9	8	3.53338	3.78722	0.453247	1	0.504042
Polycyclic aromatic hydrocarbon degradation	30	7	2.78141	3.79768	0.577384	1	0.636603
Bisphenol degradation	6	4	2.756	3.79879	0.587292	1	0.642039
Stilbenoid, diarylheptanoid and gingerol biosynthesis	5	2	2.51874	3.78771	0.592815	1	0.642632
Steroid biosynthesis	26	2	3.52317	3.75056	0.619235	1	0.665677
Steroid hormone biosynthesis	33	2	1.83862	3.80436	0.678883	1	0.723767
Fluorobenzoate degradation	11	9	2.32387	3.81048	0.704323	1	0.744735
Caffeine metabolism	9	1	1.51799	3.81722	0.710534	1	0.745194
Nitrotoluene degradation	7	4	2.56771	3.76654	0.721226	1	0.750307
C5-Branched dibasic acid metabolism	11	9	1.81589	3.82213	0.741025	1	0.764738
Sphingolipid metabolism	29	3	1.28987	3.82367	0.759176	1	0.777251
Toluene degradation	35	10	2.03279	3.81455	0.800432	1	0.813037
Sesquiterpenoid and triterpenoid biosynthesis	11	1	2.97471	3.70561	0.808388	1	0.814703
Flavonoid biosynthesis	12	1	0.198459	3.82512	0.999992	1	0.999992

## Sheet: Disinfection
Supplementary Table 5. Functional profile assigned to disinfection specfic samples using Tax4Fun functional predictions to assign pathways.
Pathway	Size	Hits	Statistic.Q	Expected.Q	Pval	Holm.p	FDR
Caprolactam degradation	13	8	21.0013	5.55556	0.00783938	1	0.70009
Geraniol degradation	6	5	17.2576	5.55556	0.015298	1	0.70009
Benzoate degradation	59	33	17.5254	5.55556	0.028027	1	0.70009
Phenylalanine metabolism	41	21	13.4168	5.55556	0.0363095	1	0.70009
Xylene degradation	20	14	14.6438	5.55556	0.0382841	1	0.70009
Primary bile acid biosynthesis	14	2	16.9792	5.55556	0.0385955	1	0.70009
Steroid hormone biosynthesis	33	2	21.3747	5.55556	0.0450357	1	0.70009
Butanoate metabolism	61	40	11.1698	5.55556	0.0638585	1	0.70009
Steroid degradation	9	8	18.4355	5.55556	0.0639918	1	0.70009
Synthesis and degradation of ketone bodies	5	5	17.7722	5.55556	0.0656974	1	0.70009
Aminobenzoate degradation	20	12	12.6121	5.55556	0.0684743	1	0.70009
Propanoate metabolism	55	39	10.5189	5.55556	0.0737089	1	0.70009
Terpenoid backbone biosynthesis	23	18	13.108	5.55556	0.0829837	1	0.70009
Stilbenoid, diarylheptanoid and gingerol biosynthesis	5	2	16.544	5.55556	0.0839242	1	0.70009
Polycyclic aromatic hydrocarbon degradation	30	7	15.7944	5.55556	0.0841966	1	0.70009
Bisphenol degradation	6	4	15.0501	5.55556	0.088342	1	0.70009
Glycosphingolipid biosynthesis - globo series	10	1	14.6465	5.55556	0.105836	1	0.70009
Glycosphingolipid biosynthesis - ganglio series	13	1	14.6465	5.55556	0.105836	1	0.70009
Glycosaminoglycan degradation	14	3	13.6541	5.55556	0.107733	1	0.70009
Fatty acid metabolism	52	27	10.2042	5.55556	0.108541	1	0.70009
Lysine biosynthesis	41	21	10.1127	5.55556	0.12332	1	0.750095
Lysine degradation	30	16	10.1176	5.55556	0.138591	1	0.750095
Other glycan degradation	7	3	10.8799	5.55556	0.140361	1	0.750095
Limonene and pinene degradation	7	7	10.3614	5.55556	0.141132	1	0.750095
Tryptophan metabolism	42	19	9.73643	5.55556	0.154931	1	0.750095
Tyrosine metabolism	54	26	8.22904	5.55556	0.171262	1	0.750095
Valine, leucine and isoleucine degradation	58	32	8.3514	5.55556	0.172527	1	0.750095
Tetracycline biosynthesis	6	5	9.51514	5.55556	0.175821	1	0.750095
C5-Branched dibasic acid metabolism	11	9	9.91926	5.55556	0.177095	1	0.750095
Fatty acid degradation	39	19	8.43624	5.55556	0.180247	1	0.750095
Secondary bile acid biosynthesis	1	1	10.1612	5.55556	0.183468	1	0.750095
beta-Alanine metabolism	36	20	8.46193	5.55556	0.186853	1	0.750095
Flavonoid biosynthesis	12	1	9.80023	5.55556	0.191885	1	0.750095
Indole alkaloid biosynthesis	3	1	8.0341	5.55556	0.239618	1	0.821574
Betalain biosynthesis	3	1	8.0341	5.55556	0.239618	1	0.821574
Cysteine and methionine metabolism	71	42	7.10083	5.55556	0.24349	1	0.821574
Atrazine degradation	10	7	7.15303	5.55556	0.260192	1	0.821574
Steroid biosynthesis	26	2	7.20017	5.55556	0.263768	1	0.821574
Naphthalene degradation	17	9	6.95773	5.55556	0.270338	1	0.821574
Degradation of aromatic compounds	134	43	6.75651	5.55556	0.280424	1	0.821574
Fatty acid biosynthesis	28	17	6.89385	5.55556	0.287876	1	0.821574
Ether lipid metabolism	26	4	6.84389	5.55556	0.295861	1	0.821574
Biosynthesis of unsaturated fatty acids	9	4	6.30428	5.55556	0.29692	1	0.821574
Linoleic acid metabolism	20	3	6.53349	5.55556	0.307939	1	0.821574
Porphyrin and chlorophyll metabolism	69	58	6.22762	5.55556	0.313722	1	0.821574
Toluene degradation	35	10	6.05306	5.55556	0.317326	1	0.821574
Dioxin degradation	25	7	6.2286	5.55556	0.317747	1	0.821574
Sphingolipid metabolism	29	3	5.50406	5.55556	0.33379	1	0.821574
Phosphonate and phosphinate metabolism	9	2	5.50445	5.55556	0.3362	1	0.821574
Arachidonic acid metabolism	42	2	5.69317	5.55556	0.339735	1	0.821574
Amino sugar and nucleotide sugar metabolism	64	36	6.04999	5.55556	0.349609	1	0.821574
Biotin metabolism	19	14	5.57662	5.55556	0.351187	1	0.821574
Valine, leucine and isoleucine biosynthesis	15	13	5.81667	5.55556	0.361974	1	0.821574
2-Oxocarboxylic acid metabolism	57	29	5.72143	5.55556	0.369919	1	0.821574
Citrate cycle (TCA cycle)	53	35	5.84628	5.55556	0.370857	1	0.821574
Sesquiterpenoid and triterpenoid biosynthesis	11	2	4.79042	5.55556	0.375335	1	0.821574
Glyoxylate and dicarboxylate metabolism	51	40	5.25416	5.55556	0.378974	1	0.821574
Penicillin and cephalosporin biosynthesis	8	4	4.50902	5.55556	0.387536	1	0.821574
Fluorobenzoate degradation	11	9	5.09792	5.55556	0.388012	1	0.821574
Pantothenate and CoA biosynthesis	29	18	5.46138	5.55556	0.389141	1	0.821574
Oxidative phosphorylation	16	9	4.73066	5.55556	0.395526	1	0.821574
Pyruvate metabolism	74	53	5.50825	5.55556	0.398912	1	0.821574
Carbon fixation pathways in prokaryotes	60	45	5.42348	5.55556	0.401234	1	0.821574
alpha-Linolenic acid metabolism	18	3	4.49375	5.55556	0.412226	1	0.830893
Biosynthesis of amino acids	222	151	5.24802	5.55556	0.430892	1	0.833806
Selenocompound metabolism	15	12	5.36504	5.55556	0.434199	1	0.833806
Novobiocin biosynthesis	12	9	4.94426	5.55556	0.436144	1	0.833806
Vitamin B6 metabolism	12	9	4.92721	5.55556	0.443126	1	0.833806
Drug metabolism - other enzymes	20	13	4.83937	5.55556	0.47313	1	0.833806
Ethylbenzene degradation	13	1	3.03033	5.55556	0.476002	1	0.833806
D-Glutamine and D-glutamate metabolism	6	5	4.39457	5.55556	0.486674	1	0.833806
Taurine and hypotaurine metabolism	17	11	3.86821	5.55556	0.493068	1	0.833806
Flavone and flavonol biosynthesis	3	1	2.78709	5.55556	0.494534	1	0.833806
Nicotinate and nicotinamide metabolism	36	20	4.62269	5.55556	0.495808	1	0.833806
D-Arginine and D-ornithine metabolism	2	2	2.76275	5.55556	0.499626	1	0.833806
Tropane, piperidine and pyridine alkaloid biosynthesis	19	8	4.411	5.55556	0.505336	1	0.833806
Nitrotoluene degradation	7	3	2.55482	5.55556	0.515489	1	0.833806
Lipopolysaccharide biosynthesis	17	16	3.92823	5.55556	0.531373	1	0.833806
Carbon metabolism	249	139	4.56371	5.55556	0.53821	1	0.833806
Retinol metabolism	41	3	3.65323	5.55556	0.538477	1	0.833806
Metabolism of xenobiotics by cytochrome P450	21	3	3.65323	5.55556	0.538477	1	0.833806
Drug metabolism - cytochrome P450	19	4	3.7744	5.55556	0.543549	1	0.833806
Riboflavin metabolism	22	10	3.58878	5.55556	0.549655	1	0.833806
Glutathione metabolism	28	13	4.13591	5.55556	0.553932	1	0.833806
Thiamine metabolism	23	16	4.19979	5.55556	0.555783	1	0.833806
Chlorocyclohexane and chlorobenzene degradation	37	13	3.84321	5.55556	0.55587	1	0.833806
Biosynthesis of vancomycin group antibiotics	1	1	1.76356	5.55556	0.587839	1	0.860003
Caffeine metabolism	9	2	2.43164	5.55556	0.588209	1	0.860003
Methane metabolism	105	47	3.74632	5.55556	0.593335	1	0.860003
One carbon pool by folate	24	15	3.68802	5.55556	0.610943	1	0.867588
Biosynthesis of ansamycins	1	1	1.5236	5.55556	0.614653	1	0.867588
Phenylalanine, tyrosine and tryptophan biosynthesis	64	35	3.5089	5.55556	0.618745	1	0.867588
Glycine, serine and threonine metabolism	78	58	3.06025	5.55556	0.653982	1	0.873582
Carotenoid biosynthesis	27	8	2.40616	5.55556	0.656578	1	0.873582
Starch and sucrose metabolism	65	38	3.6888	5.55556	0.66518	1	0.873582
Alanine, aspartate and glutamate metabolism	62	38	3.65448	5.55556	0.675699	1	0.873582
Styrene degradation	12	7	3.14077	5.55556	0.6774	1	0.873582
Butirosin and neomycin biosynthesis	3	1	0.989589	5.55556	0.685342	1	0.873582
Folate biosynthesis	29	20	2.7611	5.55556	0.685466	1	0.873582
Histidine metabolism	35	24	2.47747	5.55556	0.704427	1	0.873582
Biosynthesis of siderophore group nonribosomal peptides	3	2	1.87643	5.55556	0.711868	1	0.873582
Glycerophospholipid metabolism	65	20	3.15449	5.55556	0.712446	1	0.873582
Polyketide sugar unit biosynthesis	4	4	2.42492	5.55556	0.712619	1	0.873582
Carbapenem biosynthesis	2	2	1.18746	5.55556	0.713544	1	0.873582
Isoquinoline alkaloid biosynthesis	34	8	2.80823	5.55556	0.717305	1	0.873582
Peptidoglycan biosynthesis	13	8	1.63108	5.55556	0.717827	1	0.873582
D-Alanine metabolism	3	3	2.16466	5.55556	0.727283	1	0.876818
Galactose metabolism	56	23	3.3789	5.55556	0.743059	1	0.886512
Sulfur metabolism	38	20	3.06338	5.55556	0.753235	1	0.886512
Chloroalkane and chloroalkene degradation	23	16	2.03158	5.55556	0.76469	1	0.886512
Ascorbate and aldarate metabolism	31	12	1.61432	5.55556	0.774467	1	0.886512
Zeatin biosynthesis	3	1	0.494737	5.55556	0.774775	1	0.886512
Arginine and proline metabolism	115	71	2.86428	5.55556	0.776557	1	0.886512
Nitrogen metabolism	17	11	2.0364	5.55556	0.809174	1	0.90359
Pyrimidine metabolism	149	62	2.41291	5.55556	0.811905	1	0.90359
Purine metabolism	181	75	2.56612	5.55556	0.81253	1	0.90359
Glycolysis / Gluconeogenesis	80	43	2.66864	5.55556	0.826507	1	0.911277
Pentose phosphate pathway	63	34	2.54539	5.55556	0.855812	1	0.929968
Cyanoamino acid metabolism	10	6	1.05307	5.55556	0.868988	1	0.929968
Ubiquinone and other terpenoid-quinone biosynthesis	40	20	1.84559	5.55556	0.869738	1	0.929968
Inositol phosphate metabolism	39	10	1.68157	5.55556	0.881334	1	0.929968
Carbon fixation in photosynthetic organisms	35	22	2.07431	5.55556	0.894046	1	0.929968
Lipoic acid metabolism	4	3	0.69791	5.55556	0.896638	1	0.929968
Phenylpropanoid biosynthesis	18	5	0.579589	5.55556	0.902468	1	0.929968
Pentose and glucuronate interconversions	41	21	1.23155	5.55556	0.90782	1	0.929968
Fructose and mannose metabolism	44	29	2.2342	5.55556	0.912365	1	0.929968
Glycerolipid metabolism	57	17	0.849652	5.55556	0.921837	1	0.929968
Streptomycin biosynthesis	12	10	1.96654	5.55556	0.922759	1	0.929968
N-Glycan biosynthesis	42	1	0.00751985	5.55556	0.971894	1	0.971894

## Sheet: Species
Supplementary Table 5. Functional profile assigned to Species specfic samples using Tax4Fun functional predictions to assign pathways.
Pathway	Size	Hits	Statistic.Q	Expected.Q	Pval	Holm.p	FDR
Starch and sucrose metabolism	65	38	19.2371	5.55556	0.00198279	0.25578	0.0769563
Phenylpropanoid biosynthesis	18	5	38.7414	5.55556	0.00199354	0.25578	0.0769563
Cyanoamino acid metabolism	10	6	34.6354	5.55556	0.00246969	0.313651	0.0769563
Pyrimidine metabolism	149	62	21.4138	5.55556	0.00466883	0.588273	0.0769563
Other glycan degradation	7	3	26.5055	5.55556	0.00565453	0.706816	0.0769563
Amino sugar and nucleotide sugar metabolism	64	36	17.0033	5.55556	0.00576812	0.715247	0.0769563
Glutathione metabolism	28	13	20.5327	5.55556	0.00630808	0.775893	0.0769563
Galactose metabolism	56	23	15.5127	5.55556	0.00646847	0.789154	0.0769563
Fructose and mannose metabolism	44	29	15.4377	5.55556	0.0064882	0.789154	0.0769563
Purine metabolism	181	75	18.382	5.55556	0.00698965	0.838758	0.0769563
Ether lipid metabolism	26	4	23.824	5.55556	0.0071064	0.845661	0.0769563
Biosynthesis of siderophore group nonribosomal peptides	3	2	26.3475	5.55556	0.00860097	1	0.0769563
Selenocompound metabolism	15	12	16.3833	5.55556	0.00884512	1	0.0769563
Pentose phosphate pathway	63	34	15.6478	5.55556	0.0105745	1	0.0769563
Ubiquinone and other terpenoid-quinone biosynthesis	40	20	19.3897	5.55556	0.0109663	1	0.0769563
Retinol metabolism	41	3	22.7532	5.55556	0.0110774	1	0.0769563
Metabolism of xenobiotics by cytochrome P450	21	3	22.7532	5.55556	0.0110774	1	0.0769563
Glycosphingolipid biosynthesis - globo series	10	1	32.1344	5.55556	0.0113783	1	0.0769563
Glycosphingolipid biosynthesis - ganglio series	13	1	32.1344	5.55556	0.0113783	1	0.0769563
Glycosaminoglycan degradation	14	3	29.1885	5.55556	0.012039	1	0.0769563
Drug metabolism - cytochrome P450	19	4	20.6761	5.55556	0.0130591	1	0.0769563
Glycerophospholipid metabolism	65	20	17.8389	5.55556	0.0138974	1	0.0769563
Riboflavin metabolism	22	10	21.0535	5.55556	0.0174918	1	0.0769563
Phenylalanine, tyrosine and tryptophan biosynthesis	64	35	17.9431	5.55556	0.0189861	1	0.0769563
Lysine biosynthesis	41	21	18.3152	5.55556	0.0190651	1	0.0769563
Oxidative phosphorylation	16	9	24.467	5.55556	0.0190725	1	0.0769563
Fatty acid biosynthesis	28	17	16.2647	5.55556	0.0193412	1	0.0769563
Isoquinoline alkaloid biosynthesis	34	8	18.2311	5.55556	0.0193636	1	0.0769563
Biosynthesis of ansamycins	1	1	28.1562	5.55556	0.0194212	1	0.0769563
Citrate cycle (TCA cycle)	53	35	14.5628	5.55556	0.0196353	1	0.0769563
Cysteine and methionine metabolism	71	42	13.6921	5.55556	0.0199477	1	0.0769563
Secondary bile acid biosynthesis	1	1	27.9137	5.55556	0.0200506	1	0.0769563
One carbon pool by folate	24	15	16.4051	5.55556	0.0206654	1	0.0769563
Biosynthesis of amino acids	222	151	14.652	5.55556	0.0207392	1	0.0769563
2-Oxocarboxylic acid metabolism	57	29	15.9815	5.55556	0.0208796	1	0.0769563
Phosphonate and phosphinate metabolism	9	2	24.7929	5.55556	0.0236585	1	0.0847764
Carbon metabolism	249	139	13.6802	5.55556	0.0251829	1	0.0867938
Glyoxylate and dicarboxylate metabolism	51	40	17.6759	5.55556	0.0255672	1	0.0867938
Zeatin biosynthesis	3	1	24.1418	5.55556	0.0326455	1	0.106851
Penicillin and cephalosporin biosynthesis	8	4	22.4635	5.55556	0.0345018	1	0.106851
Arachidonic acid metabolism	42	2	20.3153	5.55556	0.0349491	1	0.106851
Tropane, piperidine and pyridine alkaloid biosynthesis	19	8	15.3267	5.55556	0.0353658	1	0.106851
Fatty acid metabolism	52	27	13.9178	5.55556	0.0356171	1	0.106851
Fatty acid degradation	39	19	14.4157	5.55556	0.0368577	1	0.10806
Methane metabolism	105	47	14.6432	5.55556	0.0397556	1	0.113966
Alanine, aspartate and glutamate metabolism	62	38	12.3709	5.55556	0.0448768	1	0.12585
Nicotinate and nicotinamide metabolism	36	20	13.3859	5.55556	0.046859	1	0.127521
Novobiocin biosynthesis	12	9	14.5314	5.55556	0.0474499	1	0.127521
Butanoate metabolism	61	40	11.8978	5.55556	0.0497606	1	0.12975
Lipoic acid metabolism	4	3	15.6902	5.55556	0.0505833	1	0.12975
Vitamin B6 metabolism	12	9	13.7311	5.55556	0.0512966	1	0.12975
Glycolysis / Gluconeogenesis	80	43	12.0344	5.55556	0.0531989	1	0.130944
Carbon fixation pathways in prokaryotes	60	45	12.5897	5.55556	0.0539543	1	0.130944
Primary bile acid biosynthesis	14	2	15.3927	5.55556	0.054814	1	0.130944
Tetracycline biosynthesis	6	5	15.3972	5.55556	0.0625398	1	0.144739
Sphingolipid metabolism	29	3	18.434	5.55556	0.0639133	1	0.144739
Taurine and hypotaurine metabolism	17	11	14.9487	5.55556	0.0639543	1	0.144739
Carbon fixation in photosynthetic organisms	35	22	11.4077	5.55556	0.0668573	1	0.147722
Glycerolipid metabolism	57	17	15.5202	5.55556	0.0675626	1	0.147722
Histidine metabolism	35	24	13.7335	5.55556	0.0725396	1	0.15596
Pyruvate metabolism	74	53	10.8036	5.55556	0.0745102	1	0.15741
Sulfur metabolism	38	20	10.9584	5.55556	0.0764633	1	0.15741
Ascorbate and aldarate metabolism	31	12	14.6535	5.55556	0.0768746	1	0.15741
Pentose and glucuronate interconversions	41	21	13.1999	5.55556	0.0792094	1	0.159657
Valine, leucine and isoleucine biosynthesis	15	13	12.2408	5.55556	0.0847984	1	0.167017
Arginine and proline metabolism	115	71	10.8874	5.55556	0.0854506	1	0.167017
Pantothenate and CoA biosynthesis	29	18	11.3943	5.55556	0.0956941	1	0.182715
Phenylalanine metabolism	41	21	10.5414	5.55556	0.0963147	1	0.182715
Polyketide sugar unit biosynthesis	4	4	11.8912	5.55556	0.0992523	1	0.185559
Terpenoid backbone biosynthesis	23	18	11.8363	5.55556	0.104868	1	0.193256
Biotin metabolism	19	14	11.6327	5.55556	0.109443	1	0.198847
Folate biosynthesis	29	20	11.047	5.55556	0.113153	1	0.202732
Biosynthesis of vancomycin group antibiotics	1	1	13.6119	5.55556	0.12008	1	0.210313
Tyrosine metabolism	54	26	9.31829	5.55556	0.120644	1	0.210313
Chloroalkane and chloroalkene degradation	23	16	11.0265	5.55556	0.125712	1	0.216225
Peptidoglycan biosynthesis	13	8	11.7878	5.55556	0.129933	1	0.218049
Tryptophan metabolism	42	19	10.634	5.55556	0.130153	1	0.218049
Propanoate metabolism	55	39	8.85238	5.55556	0.135665	1	0.22437
beta-Alanine metabolism	36	20	9.59039	5.55556	0.141335	1	0.230788
Sesquiterpenoid and triterpenoid biosynthesis	11	2	11.5058	5.55556	0.144964	1	0.231444
Synthesis and degradation of ketone bodies	5	5	11.6693	5.55556	0.145325	1	0.231444
Biosynthesis of unsaturated fatty acids	9	4	10.7677	5.55556	0.150519	1	0.234353
D-Alanine metabolism	3	3	10.1417	5.55556	0.150785	1	0.234353
Lysine degradation	30	16	9.6352	5.55556	0.152684	1	0.234479
Steroid biosynthesis	26	2	10.4781	5.55556	0.157924	1	0.239673
Valine, leucine and isoleucine degradation	58	32	8.58875	5.55556	0.160932	1	0.239855
Benzoate degradation	59	33	9.39276	5.55556	0.161763	1	0.239855
Limonene and pinene degradation	7	7	9.64823	5.55556	0.165171	1	0.242125
Carbapenem biosynthesis	2	2	10.42	5.55556	0.170726	1	0.247457
D-Glutamine and D-glutamate metabolism	6	5	9.41986	5.55556	0.175244	1	0.249444
Carotenoid biosynthesis	27	8	9.45236	5.55556	0.175964	1	0.249444
D-Arginine and D-ornithine metabolism	2	2	10.192	5.55556	0.181335	1	0.254263
Xylene degradation	20	14	8.64814	5.55556	0.186192	1	0.258266
Degradation of aromatic compounds	134	43	8.13881	5.55556	0.189998	1	0.260742
Indole alkaloid biosynthesis	3	1	9.67729	5.55556	0.194846	1	0.261824
Betalain biosynthesis	3	1	9.67729	5.55556	0.194846	1	0.261824
Thiamine metabolism	23	16	8.05326	5.55556	0.206553	1	0.274694
Naphthalene degradation	17	9	8.03778	5.55556	0.212237	1	0.2772
Linoleic acid metabolism	20	3	8.3617	5.55556	0.212735	1	0.2772
Drug metabolism - other enzymes	20	13	7.9829	5.55556	0.216771	1	0.279634
Flavonoid biosynthesis	12	1	8.71879	5.55556	0.219712	1	0.280622
Lipopolysaccharide biosynthesis	17	16	7.72561	5.55556	0.230432	1	0.291429
alpha-Linolenic acid metabolism	18	3	7.53644	5.55556	0.24606	1	0.308172
Aminobenzoate degradation	20	12	7.60456	5.55556	0.251109	1	0.311472
Caprolactam degradation	13	8	7.18973	5.55556	0.267945	1	0.328894
N-Glycan biosynthesis	42	1	7.09723	5.55556	0.270254	1	0.328894
Glycine, serine and threonine metabolism	78	58	6.6853	5.55556	0.273414	1	0.32963
Streptomycin biosynthesis	12	10	6.66265	5.55556	0.292458	1	0.349325
Stilbenoid, diarylheptanoid and gingerol biosynthesis	5	2	6.24169	5.55556	0.30228	1	0.357744
Styrene degradation	12	7	6.68692	5.55556	0.305323	1	0.35806
Bisphenol degradation	6	4	5.91113	5.55556	0.316958	1	0.366931
Polycyclic aromatic hydrocarbon degradation	30	7	5.84785	5.55556	0.318575	1	0.366931
Ethylbenzene degradation	13	1	5.63141	5.55556	0.327957	1	0.371322
Nitrogen metabolism	17	11	6.19373	5.55556	0.328145	1	0.371322
Chlorocyclohexane and chlorobenzene degradation	37	13	5.88202	5.55556	0.34125	1	0.382794
Flavone and flavonol biosynthesis	3	1	4.70304	5.55556	0.372501	1	0.4124
Geraniol degradation	6	5	5.87395	5.55556	0.374038	1	0.4124
Toluene degradation	35	10	5.07695	5.55556	0.385904	1	0.421878
Porphyrin and chlorophyll metabolism	69	58	5.42128	5.55556	0.38928	1	0.421992
Steroid degradation	9	8	4.28618	5.55556	0.39695	1	0.426722
Fluorobenzoate degradation	11	9	4.81777	5.55556	0.408551	1	0.435563
Dioxin degradation	25	7	4.76321	5.55556	0.418367	1	0.442372
Butirosin and neomycin biosynthesis	3	1	3.55694	5.55556	0.439374	1	0.460807
Nitrotoluene degradation	7	3	3.2453	5.55556	0.461902	1	0.480527
Steroid hormone biosynthesis	33	2	2.69149	5.55556	0.5054	1	0.521573
Inositol phosphate metabolism	39	10	4.06887	5.55556	0.553743	1	0.566928
C5-Branched dibasic acid metabolism	11	9	1.17115	5.55556	0.763465	1	0.77451
Caffeine metabolism	9	2	1.14689	5.55556	0.768506	1	0.77451
Atrazine degradation	10	7	1.00836	5.55556	0.840033	1	0.840033
